# Supplementary material for: A High Resolution Melting Analysis-Based Genotyping Toolkit for the Peach (Prunus persica) Chilling Requirement
Source: Int J Mol Sci. 2020 Feb 24;21(4):1543. doi: 10.3390/ijms21041543 (PMC7073168; doi:10.3390/ijms21041543)
Supplement: Supplementary file 1 [file ijms-21-01543-s001.zip]

Archive with 3 entries (3 files):
- PCA_HRM.example.csv
- PCA_HRM.example.csv variant call.csv
- PCA_HRM.v8.R
