# Supplementary material for: A High Resolution Melting Analysis-Based Genotyping Toolkit for the Peach (Prunus persica) Chilling Requirement
Source: Int J Mol Sci. 2020 Feb 24;21(4):1543. doi: 10.3390/ijms21041543 (PMC7073168; doi:10.3390/ijms21041543)
Supplement: Supplementary file 1 [file ijms-21-01543-s001.zip › PCA_HRM.example.csv]

Temperature	A1	A2	A3	A4	B1	B2	B3	B4	C1	C2	C3	C4	D1	D2	D3	E1	E2	E3	F1	F2	F3	G1	G2	G3	H1	H2	H3
60.01386905	482401.1562	528504.375	469913.6562	500346.4062	525408.5	536714.75	508653.375	523203.4375	513425.375	571272.125	545348.875	471395.0625	546800	542589.0625	523290.875	571751.5625	548983.0625	370084.75	564483.9375	531154.25	530979.75	516971.5625	539455.25	551188.8125	547526.5	531866	534250.5625
60.07582381	486034.6875	531347.375	472421	502936.9688	528075.25	539025.75	511296.125	526426	517018.7812	575219.0625	546829.25	473449.375	549149.5625	545539.25	525326.9375	575604.375	550849.875	371786.0625	566981.125	532685.4375	533895.4375	518433.0938	542476.75	553963.0625	550323.625	534579.6875	537684.25
60.15810476	488162.4688	533457.375	473644.2188	504916.4375	533064.5	541667.0625	512488.4375	527112.1875	516686.125	577138.625	548794.8125	475181.625	549347.0625	547732.9375	524704.1875	575881.8125	553438.875	371729.25	568642.9375	536475	534964.125	520928.4375	545351.875	556225.875	551298.875	537177.75	539776.8125
60.24166071	488746.6875	534724	474062.1875	505742.5312	531906.75	544021.3125	513058.2812	528160.25	520215.0625	578851.0625	549749.9375	475560.8438	554938.8125	549971	527513.875	578190.9375	554748.25	371053.7188	570079.8125	536977.9375	535611.625	522795.9062	546566.4375	556680.75	552224.5	538686.6875	540835.25
60.32391548	491112.8438	536230.1875	474665.2188	506770.9688	533519.4375	545582.6875	514066.1562	528678.6875	523555.5312	580449.625	547972.125	476986.375	555833.875	550975.9375	527064.1875	580653.0625	556805.6875	372061.9062	572811	539024.1875	537390.8125	524235.5938	549235.5	557702.125	553472.875	539750.6875	541803.875
60.4034369	492644.125	536763.3125	474515.3125	507268.3438	534333.25	546647.125	513459.875	529184.5	525126.4375	581515.1875	549288.3125	477146.1562	557262.75	551767	528115.625	581344.4375	558334.1875	371153.8125	573038.8125	540077.75	537034.625	525024.6875	549515.375	558155.375	554036.3125	541323.8125	541995.625
60.48424881	492896.3438	537680.375	474413.5938	506656.5	533149.0625	546907.875	512818.0938	529542.5	525927.8125	582519.375	550268.625	476557.7812	561457.25	552061.5	528447.6875	585327	555364.625	371682.1875	574908.1875	537882.625	536613.875	525072.125	550916.375	559170.1875	555185.6875	541672.8125	541886.1875
60.5630869	493260.7812	537943.875	474136.8438	505964.8125	534685.375	547155.0625	513500.3125	529684.1875	526098.9375	583364.625	547989.9375	475809.3125	559640.3125	553254.875	527184.5	584171.75	558822.375	370120.75	575620.875	541328.5625	536608.9375	526781.6875	552135.0625	561664.8125	555751.4375	543491.625	543004.5
60.64539643	493316.1875	538506	473395.8125	506505.0938	535095.625	547307.375	512091.7812	529552.625	524285.375	584439.25	548047	476163.9375	560946.75	553447.3125	528423	587000	558338.1875	370613.1562	577300.6875	540562.0625	535551.6875	527012.9375	553002.375	559988.3125	556447.8125	544779.125	541645.125
60.72526905	493209.6562	537778	472836.2188	505366.5625	533339.0625	545877.9375	511461.0625	529154.625	526056.5625	583471.4375	546097.3125	475138.3125	562554.5625	551194.6875	526396.0625	589185.0625	555973	369798.125	579052.25	540234.0625	535480.75	526032	552060.125	561673.3125	557211.0625	544922.9375	542142.5
60.80465714	492799.4062	538303.1875	472158.0312	504911.8438	535021.6875	544775.8125	510729.0625	528788.375	523959.3125	584613.625	545425.5	474195.25	560936.375	552169	525562.875	590236.875	555991.875	369326.875	580367	540534.5625	534840.5	528159.875	552137.4375	559881.75	557674.625	545401.6875	540877.9375
60.88210714	492366.6875	537748.1875	471228.4375	504290.125	534773.125	544478.4375	509381.3125	528562.75	522828.9688	584105.875	545504.625	473489.6875	559336.6875	551521.625	524511.25	589980.375	555227.625	368800.5312	579964.375	540099.8125	533847.6875	527185	551688.4375	559448.1875	557610.0625	545025.5	540043.8125
60.96096429	492343.4375	537148.625	470551.8438	503770.875	534580.125	543089.8125	508076.5625	528300.5625	521759.4375	583261.6875	544424.5	473084.7188	560099.5625	550384.5625	526181.625	590745.6875	554626.625	367653.625	580661.4375	539812.8125	534212.375	525406	549985.5625	559509.5625	557985	544912.25	539554.0625
61.03984167	492588.8438	536329.6875	470071.6875	503654	533566.125	542613.0625	508127.2188	527116.3125	524111.6875	582978.75	542903.0625	472775.75	560960.75	549912.75	522740.125	591387.75	553423.875	366868.2188	580428.6875	538583.25	532766.25	524567.25	550225.3125	558090.1875	558489.875	544194.375	538347.1875
61.11847381	491388.0938	535637.375	468745.75	503100.375	532587.4375	542400.875	506381.9062	528060.125	522349.4375	582230	543668.75	471805.6562	560791.4375	550035.6875	521938.5	588938.1875	554898.625	366632.0938	580021.25	538046.0625	532082.9375	524594.75	547895.8125	556660.4375	557623.1875	543658.0625	536968.75
61.19953214	491200.375	534521.6875	468086.3125	502617.1875	532452.4375	540803.875	505418.625	526273.4375	521319.9688	580496.875	541187.6875	471636.4375	560845.875	548378.1875	521210.5	589988.0625	552928.8125	365892.25	580168.9375	537349.5625	530891.375	524754.625	545986.6875	556005.3125	558127.25	542681.625	535910.875
61.27805833	490592.0625	533804.9375	466965.4375	501652.8438	530565.1875	540547.3125	504107.75	526050.5	523154.4688	579661.9375	540010.875	469957.7188	562383.25	548195.5	519895.375	588069.25	552105.1875	364345.9688	578152.4375	535473.6875	529452.75	522030.2188	546004.5	553687.6875	558264	541678.875	534455.0625
61.3582631	489315.4375	532415.625	465630.25	501116.375	529679.75	539207.875	502620.8125	525575.125	518983.5	576677.625	537906.5	469427.625	558347.625	546027.5	519944.8125	586178.25	551219.9375	364301.5	578003.75	535011.5625	529109.4375	521025.0625	543417.875	552547.5	557193.375	540064.4375	533446.375
61.43528571	489056.0625	531805.4375	464913.8125	500519.9375	530593.3125	537851.125	501088.0625	524538.25	517399.5625	576612.75	538004.125	468581.625	559212.875	546274.0625	518926.375	585425.5625	548756.1875	362413	576512.375	532603.125	527676.125	521122.0625	542298.875	551032.5625	557109.4375	539395	531750.875
61.51187143	488399.1875	530664.625	463925.9375	499805	528997.6875	536270.5	500256.25	523556.3438	517070.5938	573669.0625	536632.625	468190.1875	555460.0625	543442	515479.375	582975.3125	547048.1875	361287.9062	574729.875	533172	527034.1875	519915.5625	540761.125	551005.6875	556276.5	538612.5625	531191.25
61.59181071	488143.75	529568.875	462681.625	499074	528636.9375	536358.3125	498825.7188	521770.5	516966.1562	571887.8125	535123.9375	467745.125	554978.25	542531.875	511591.25	578897	546867.8125	360794.1875	571986.125	532003.75	526035.75	518625.9062	539365.875	546247.4375	555419.5	537515.375	528886.125
61.67252381	487653.0625	528318.375	461703.125	498797.4062	525672.375	534589.25	497713.25	520061.4375	517240.875	570282.25	531728.375	466755.3125	554602.3125	541370.75	512344.7188	579593.625	544415.5	359401.2188	571201.75	529999.375	524597.1875	516746.5625	536525	546135.625	554736.1875	536333.8125	527630.125
61.74817262	487352.4375	527160.9375	460843.5	497706.6562	525624.0625	532911.3125	496439.625	518287.0312	516104.7188	568344.6875	530007.6875	465396.9375	551479.3125	539073.8125	510193.625	578047.875	541343.5	357479.4688	569564.1875	526664.875	522411.2188	515568.2188	535408.625	546295.1875	553626.3125	534720.1875	526383
61.827475	486392.6875	526305.5	459389.7188	497266.6875	525538.5625	531824.8125	493994.0938	517000.5312	513178.3438	566840.8125	529136.25	463513	549032.375	537444.75	510039.4375	575472.5	539882.0625	357696.375	567624.75	525086.5	520751.8438	514598.7812	535216.625	541568.25	552515.125	533263.1875	523679.2812
61.90600833	485634.125	525190.3125	458383.3438	496729.2812	524283.8125	529991.9375	492379.5625	516059.5	512498.0625	565933.5	527609.8125	461382.2812	549741.375	536532.625	510615.25	573793.75	537965.0625	355652.25	564465.25	522661.2188	517904.375	513189.6875	532913	540782.625	550583.5	532254.4375	521852.5312
61.98284286	484270.25	523230.4688	457330.3438	495512.125	520779.9688	528256.875	491404.7812	514199.3125	511260.9375	562993.125	525912.8125	460200.9062	548165.1875	534585.5	505868.2188	570478.6875	537956.4375	354094.6875	563114.3125	521153.5	516358.6562	511011.9375	531748.25	540239.25	549568.8125	530480	520817.8125
62.06199762	484051.3438	522262.7188	456042.8438	495164.125	520281.125	527259.25	489204.25	511667.125	510610.875	561565.25	526819	458988.375	546279.3125	533094.6875	505010.8125	569638.625	533526.75	353290.4688	561578.875	518740.1875	514544.375	510354.1562	530991.375	536759.125	548139.75	528961.3125	518047.3125
62.14279643	482359.8125	520620.25	454354.1875	493527.8125	518648.8125	525474.5	487209.2188	510575.75	508212.5938	559657.625	524360.9375	457171.2188	544016.25	531124.125	502967.1875	566557.625	534284.3125	351538.0312	559171.5625	517938.25	512524.1875	508588.5	527836	534899.9375	545948.0625	527563.875	516423.4688
62.2219	481105.8438	518773.2812	453037.5938	491948.2812	514941.6875	523146.3438	485408.875	508433.25	508351.2188	557728.6875	521700.9062	455444.8438	542880.5625	528557	501541.125	566071.75	531483.5	350150.3438	558573.9375	515363.6875	511622.5	506310.3438	524060.6875	532912.9375	545060.4375	525131.4375	515021.9375
62.30075476	480805.875	517451.4688	451938.9375	490417.875	515960.5	522145.5312	484021.8125	507235.0938	505462.8125	556783.8125	520172.375	453901.2812	539310.5	527813.75	499526.5938	562742.5625	530234	348352.6875	555964.625	514663.4375	509118.9375	503884.8125	524199.6562	531041.6875	543047.875	524321.8125	513329.7188
62.37983095	477956.1875	515841.1562	450353.9062	488722.25	514481.8125	520423.0625	482836	505611	501106.6875	554795.9375	516674.125	451724.625	538035.3125	526586.625	499491.0625	560829.625	528931	347069.7188	553743.625	510639.75	506703.9375	502926.875	520411.875	531103.625	541024.9375	521627.2812	511845.4062
62.46223571	477127.6562	513708.4375	448657.9688	486737.4375	511683.0625	518315.3125	480584.9375	503702.0625	501239.125	552580.625	515882.75	450129.8125	535336	523878.5938	496680.375	558978.375	526677.8125	346133.375	551987.0625	510145.3125	505382.25	499860.5	520419	527231.9375	539402.4375	519850.125	509361.8438
62.53957024	475264.5938	511955.3438	447448.4375	485304.375	508037.3125	517086.7812	479524.625	502170.4375	500540.25	549869.5625	513638.25	448926.4062	534935.9375	520840.625	494404.2188	559198.4375	522777.5312	345402.125	551815.4375	507782.9375	503886.3125	498027	519493.3125	525724.3125	538167.375	517927.625	508139.9375
62.61799286	472969.9375	510363.8125	445875.9688	483756.4688	506495.625	514532.1875	477995.7188	500486.4062	496743.6562	548089.25	511180.1875	447137.9062	532026.0625	518747.1875	492510.9375	557441	521874	342972.0938	549824.0625	506091.3125	502276.625	496116.8125	515297.3125	526187.375	535956.625	516119.9375	506868.0625
62.69710714	472131.375	509118.0625	444206.3125	482430.6562	506580.875	513578.75	475612.75	498024.2812	496737.8125	547880.25	511764.8125	446512.5625	531533.3125	518878.4375	490743.3125	554071	520462.25	342354.75	547416	503504.6875	499392	495632.25	515113.5938	522054.125	533716.375	514616.8125	504180.8125
62.77485238	469801.2812	506912.875	442458.125	480455.0312	504489.5	512630.0938	473945.0938	496979.5625	493054.625	545065.5	510251.4375	443071.1562	528944.375	516697.75	489101.5	551857.125	519815.2812	341308.75	545419.5	502238.5	497438.4375	493861.625	512640.5625	520081.6562	531721.375	512930.4688	502126.875
62.85529643	467854.875	505042.2188	440936.1562	478891.375	500787.375	509886.7812	472274.5625	494916.7812	491618.6562	541709.875	506591.8438	442499.3438	527384.375	512880.8125	488532.75	551883.75	516232.4375	339996.6562	545940.125	500516.875	496657.75	491941.0938	512111.6875	518571.5312	529975.9375	510621.4375	500732.875
62.93409762	466717.625	502812.5312	439995.7188	476932.0312	500783.7188	508291.4375	470753.4375	493205.2188	490528.4375	540893.0625	507094.75	440558.4062	524775.75	511721.75	484878.1875	547790.875	514335.375	337282.0625	541702.4375	498455.125	495169.5312	489210.25	510035.9375	517997.5	528168.5	508955.8125	499812.0625
63.01509167	465862.875	501495.375	437894.8125	475504.4375	498880.8125	507329.4375	468856.0625	491428.4375	490079.7188	538210.0625	504066.75	439004.7188	523425.7188	509419.6562	484883.875	546183.5	513025.0312	337098.375	539817.1875	497326.0625	492875.3125	487686.3125	508771.4062	514042.1875	525714.0625	507759.5625	496692.75
63.09103571	463518.2812	499709.9688	436716.1562	473767.4688	497268.5312	505487.375	468041.875	489986.5938	487827	536191.3125	503139.4062	437097.625	523153.6875	508236.625	482556	545116.9375	511043.9062	334897.6875	538714.8125	495088.6875	490614.9062	486308.8125	505655.375	514885.5938	524237.4688	506185.2812	495855.875
63.1703119	461782.875	497746.9375	434981.625	472172.25	496302.9688	504113.625	465893.0625	488752.3125	485781.9062	534172.25	501892.8438	435471.875	520716	506441.625	481951.9688	543252.125	508790.625	334510.75	536642.75	493176	489874.1562	485368.8125	506125.1875	511162.0938	522397.7812	504013.25	493595.1875
63.24826786	460017.1875	496646.6562	433320.9375	470413.1875	494892.4375	501215.9062	464521.1875	486536.0938	482105.1875	533313.125	499108.4062	433711.1875	517097.2812	504015.125	480257.25	542582.4375	504874.9375	333534.25	535457	490625	487667.9375	482790.1562	503331.9375	509383.9375	520546.7812	502278.5938	491860.4375
63.32980238	457685.8125	494679.8125	431682	468722.6875	492859.7812	500099.8125	462297.875	484165.9375	479826.1562	530152.25	496909.4062	433113.375	515482.0312	502207	477390.0625	540030	505277.7812	331289.4062	533046.9375	491078.5625	486442.7188	481742.4062	502380.7812	507806.4688	518271.25	500730.8438	490110.8438
63.40675952	456853.375	492749.375	430030.3125	467751.3125	490688.5	498147.5	460480.9375	482889.5625	479427.4375	528150.5	495308.9375	432152.4688	513245.3125	500877.6875	476318.5625	537708	503702.625	330781.7812	531196.75	488246.875	485273.8438	478711.375	499679.0625	505552.7188	516430.9062	498953.4688	488440.4062
63.4860869	455540.75	491072.2188	428502.0625	465655.25	489322.3125	495968.7812	458926.0312	480728.0625	477763.375	525740.5625	494703.3125	430504.0938	512077.25	497950.5625	474139.75	536861	501369.3125	329064.875	529675.75	487077.125	483487.5938	477321.75	497462.9375	504278.6875	514965.0312	497176.3438	486779.5
63.559825	454454.2188	489331.4375	427435.9688	464273.9375	488968.7188	495144.5625	457999.75	479192.125	476560.2188	524721.9375	492292.4688	428678.9375	510795.1875	497709.6875	472373.8125	534454.75	500278.0938	327272.25	527204	485475.1562	481174.875	476398.375	496616.5	503905.9375	513076.7188	495979.9688	485958
63.63915	452439.75	487710.75	425400.5625	462665.375	486946	493494.75	455683.4375	478432.3125	474214.125	521791.4375	492257.9688	426907.5312	508416.5312	495025.375	472183.8438	531585.6875	497683	327037.125	525654.375	482689.625	480680.8438	474736.8438	495546.0625	500180.25	510808.625	493582.3125	483511.8438
63.71719524	450849.6875	485997.2812	423954.5	461039.1875	484034.625	491041.75	454122.3125	476127.2188	473094.0938	520947.3125	490565.6562	425290.4375	508221.5625	493850.5	470172.625	532052.125	495731.4375	325560.625	524039.4375	481945.4062	477929.5938	473228.6875	492886.8438	499036.125	509489.6562	492539.9688	481476.1562
63.79427143	449626.6875	484513.4375	422546.0625	459573.5	482659.9375	490080.1875	453093.0312	473765.3438	473090.9375	518934.5312	488357.375	424065.1562	507738.0625	492278.9688	467527.75	528974.8125	494236.1875	324069.8125	521986.375	479374.0625	476026.375	471919.1875	492087.9375	497027.7812	507515.3125	490848.6562	480042.6875
63.87118452	447033.5312	482298	420948.2188	457798.0938	479414.75	487367.4062	451070.2812	472464.4062	470547.8125	515838.0312	485594.7188	423031.75	504173.0938	489186.375	465988.2812	527659.625	492008	323024.625	521183.75	478303.5938	475321.4062	470046.375	489501.5625	494720.0312	505309.1875	488790.6562	478550.3438
63.950225	446010.5625	480886.2812	419631.0312	456300.7812	479311.0938	486072.75	449708.8438	471278.3125	468444	514850.875	486297.7812	421016.0938	503319.125	488687.75	464609.8125	524803.0625	490629.3125	321843.7188	517912.7812	475895.3125	473348.6875	467847.9062	488267.9688	492891.75	504160.4688	487184.9688	476758.1875
64.02850714	444126.5625	479263.0625	417899.75	454327.9688	477691.4688	484002.7188	447762.25	469861.5312	466508.875	512711.6562	483505.375	419158.0312	499714.875	486417.6562	462008.5625	523277	489655.0938	320898.625	516726.125	474500.375	472492.3438	466056.9375	487217.4375	491017.75	502052.0625	485379.1562	475135.125
64.10598214	443074	477695.75	416377.4375	453046.6875	475084.9375	481242.625	446285.5625	467658.2812	464658.875	512094.3125	480781.6875	418414.5312	499628.4062	485111.2188	462300.4375	522851.3438	486908.3125	320400.7188	514679.75	472434.4375	469979.375	464409.875	484398.375	489454.8438	500461.1875	483676.25	473454.9375
64.18270595	441792.875	475915.2812	415063.1875	451387.25	472795.9062	479901.8125	444684.8125	466370.6875	463186	509927.0625	479507.1875	417150.8125	496601.875	482669.9375	460292.2812	521206.3125	485059.9062	318335.0312	513502.5312	471840.2812	468305	462874.5312	483595.0625	488852.6875	499014.5	481979.5	471929.6875
64.2627369	440257.3125	474017.0312	413466.4375	449565.6562	472835.75	478635.5625	442849.75	464894.2188	462179.3125	507548.125	478160	415244.1875	494215.8125	481605.5	458154.0938	517631.2188	484584.3438	315780.4062	511132.2812	470057.25	465999.9062	460938.8125	482095.875	488106.9062	496896	480464.8438	470510.125
64.34026071	439456.4688	472246.0938	412157.7188	447890.2812	470599.2188	477390.75	442087.125	462913.125	462131.5625	506036.6875	476901.8438	413879.625	493184.1562	480352.6875	455473.3438	516087.4688	482994.2188	315074.4688	509105.7812	467437.875	464710.9375	460105.125	480534.6562	486180.125	494831.6875	478493.9062	469181.1562
64.41604524	437118.1875	470491.5938	410766.5312	446453.25	467611.25	475061.0938	440248.3438	461941.2188	460336.5312	503999.4688	474079.5	412537.0625	492127.1562	477749.3438	454082.4375	516361.3438	480333.2812	315021.3125	508695.4375	467039.625	463680.125	457435.125	478469.8125	483354.875	494072.1562	476841.6875	467102.7188
64.49507262	435438.0312	469056.625	408982.6562	444987	467013.0312	473597.3438	438215.0625	459836.1562	456480.2188	502720.9062	473334.8125	411902.75	487871.375	476983.0312	453853.25	511966.8438	480040.3438	313223.8438	505529.4688	464646.5625	461850.3125	456793.625	476639.4375	481488.2188	490919.9688	475176.375	465538.2812
64.57264286	434628.0625	467283.875	407808.5	443179.6875	466424.25	472016.7188	436969.9688	457837.75	455143.6875	500523.6875	471825.4062	410131.0625	486351.375	474515.4688	451665.5625	512261.25	477068.375	312218.6562	503999.3125	463850.1562	460042.4375	454917.1875	474757.5625	479667.0625	490002.0938	473625.0625	463566.8438
64.65020357	432533.875	465570.375	406247.5625	441648.125	464568.5312	470497.7812	435497.7188	456166.0625	452741.0938	499420.9375	468615.4688	408536.125	484501.625	473081.2812	449805.625	510242.5938	474880.8125	311352.7812	502351.3125	461547.875	458061.4375	453405.375	472806.7812	478273.0625	487840.3125	471750.625	461652.4062
64.7277881	430897.6875	463420.3125	404893.4375	439834.9375	460873.4688	468679.5	433799.4062	454941.3438	452867.1875	497000.3125	467890.5	406817.2188	484075.2812	471271.875	448004.6562	508234.875	474629.75	309308.2812	500456.5312	461233.7812	456739.7188	451592.375	470991.8125	477984.8125	486175.9688	470139.875	461077.1875
64.80550238	429204.5625	462012.4375	403284.5938	438517.25	459456.25	466763.1875	432014.875	452574.25	450429.625	495863.6562	466574.6562	405625.9375	482421.3438	468948.125	446776.5938	506622.2812	470640.75	308487.3438	498980.5	457285.5625	455379.1875	449017.5312	470082.7812	475218.5312	484346.25	467676.5625	458599.4375
64.88574048	428011.6562	460438.5	401912.375	436835.5938	458393.4375	465630.5312	430769.5312	451852.0625	451223.2188	495211.6875	464370.1562	403664.375	483504.5625	469577.375	445216.7812	504194.0938	470821.6875	306856.4688	496468.8438	455924	452636.5312	448372.9375	467990.8125	473433.2188	482413.9062	466616.875	457033.8125
64.9625869	426247.875	458940.3438	400593.875	435277.0312	458124.875	464128.5625	429372.125	449820.4375	445561.625	492999.0312	462563.1875	402339.75	477732.25	466156.6875	443562.5	503068.5625	468218.625	305817.5	495057.0625	454596.4375	451564.8125	446983.9375	467242.5625	472015.4375	480801.9062	465106.3125	455633.8125
65.04076786	425319.0625	456667.1875	399062.375	433857.125	455374.9375	462163	428130.6875	449058.4688	446948.4375	490997.25	459221.3125	400590.0625	477135.4375	464229.125	442268.6562	500742.625	466987.625	304872.875	493789.7188	453216.0312	450382.75	444207.3125	465248.7188	470048.25	479121.4375	463376.5625	453765.2812
65.11869524	423450.875	454896.4062	397726.25	431792.2188	453528.125	460515.6875	426617.125	446936.5625	444839.8125	488167.4688	458962.75	399014.0938	475464.3438	462387.875	440502.6562	500376.9062	465073.3438	304241.7812	492655.75	452042	448443.7188	442916.25	463495.3125	468316.6875	477439.8438	462196.4688	451935.3438
65.19830238	421920.5312	453509.375	396271.125	430575.1875	452206.6875	459237.125	425023.8438	445705.9375	442813.5	486868.375	458093.5625	397793.4688	474090.9375	461398.9688	438816.0625	497405.0312	463777.9688	302601.75	490373.2812	450343.6875	447282.875	441886.9375	462098.125	466563.8438	475633.1562	459914.3125	450868.2812
65.27869524	420501.6562	451830.6875	394812.6562	429026.5625	450576.75	457758.7188	423369.125	444059	441894.6875	485637.5625	455756.125	395738.4688	472716.8125	460203.375	437500.5625	494740.5312	462450.7812	301392.4375	488255.625	448444.6875	445304.6875	440214.0312	460292.8438	463937.4375	473654.9062	458632.125	448888.1875
65.35926548	418672.5312	450263.875	393456.625	427685.625	449427.4375	456096.4375	422577	442688.4375	439076.3125	483860.4062	453428.5625	394378.7188	472182.9688	458703.7812	434978.4062	494302.9375	459940.125	299426.2812	486380.375	446024.875	442673.5625	438382.9062	459363.9375	464893.625	472118.5	457091.5312	447528.875
65.43767381	417565.3125	448356.875	391991.0312	425901.5	447566.0312	454453.75	420419.7812	441030.25	438987.4062	481864.3125	452475.75	393355.0938	468393.6875	456149.75	434946.5625	491090.5312	459108.1875	299302	484939.6562	444740.5	442388.6875	436087.1875	457844.625	461066.4062	470100.5312	455241.9062	445632.9375
65.51494286	416227.125	447146.0625	390705.8125	424583.875	445921.875	452910.1562	419591.1875	439010.5625	436861.9688	480310.9375	450560.3438	392322.625	466769.75	455266.4062	432230.8125	491137.5312	458563.2188	297817.3125	484380.875	444113.375	440717.0625	434856.8125	456031.1875	459921.3438	468917.375	454184.4062	444277.0625
65.58880952	413882.7812	445459	389169.625	423061.1875	444927.1562	451163.1875	417575.8438	438111.0625	432332.625	478797.1875	448244.8125	389594.3125	464089	453666.1562	432545.6562	489546.7188	455676.3125	296497.0625	482074.375	442273.7812	438388.5625	434561.8125	452054.7812	458384.2812	466896.2812	452443.75	442430.0312
65.66505714	413058.3438	443782.5938	387824.3125	421695.375	442869.625	449586.5	415677.7812	436648.5938	433372.6562	476804.0938	448292.4688	388513.5625	464307.9062	451519.4375	430703.4375	488749.8125	453526.5938	296032.1875	481037.0625	440023.3125	437104.125	431912.2812	451741.2812	457515.125	465652.8125	450660.5625	440881.0312
65.74518333	411842.25	442413.9375	386594	419911.2188	441109.0625	448283.1875	414864.3438	434689.25	432291.5312	475643.0625	446687.8438	386940.2812	462844.125	449985.9375	427712.0625	486696.3438	451513.9375	294311.4375	479117.2812	438275.1875	435596.1562	429683.625	449600.7188	455262.5312	463958	449083.5	439289
65.824725	410034.6562	440774.7812	384629.0312	418486.4375	438502.2812	446651.7812	412310.1562	433204.875	430354.875	473073.5	444359.8438	385409.5	460879.4375	448089.5625	427862.75	485685.4688	449705.7812	293061.875	478270.6875	436594.5625	434046.7188	428049.9688	449702.875	453532.5	462450.875	447391.375	437625.8438
65.90562262	408962.0938	438600.9688	383261.7812	416937.1562	437602.8125	444203.3125	410813.75	431543.125	429913.3125	471206.625	442862.5625	384028.25	459897.4062	445909.5625	425729.2188	483522.7812	447314.1562	292300.5	476006.7812	435253.75	432426.8125	426388.375	447349.8125	451829.75	460685.375	445887.875	435944.5312
65.98085476	406902.125	437390.3125	381923.625	415241.3125	436696.3125	443157.125	410241.0625	430450.75	426193.2188	469918.6875	440520	382407.4688	457228.4375	445003.4688	422307.75	480403.25	447764.5	291091.5938	473801.875	434910	431498.3438	424442.3125	445533.6875	449548	458789.375	444784.0938	434628.2188
66.06113571	405297.2188	435902.0625	380368.4062	414025.7188	434481.9688	441136.1875	407949.0938	428650.9062	425916.7188	467530.9375	440256.75	381380.1875	455733.6875	443705.25	422557.6562	478500	446362.7188	289269.6875	472204.5625	432577.375	429501.9688	423578.625	443392.8125	448409.2188	456458.2188	443087.25	432920.375
66.1407881	404570.4375	434139.9062	379365.875	412553.6562	433283.8438	440121.5625	406674.8438	426635.9375	425441.2188	466245	437703.6875	379800.5	455702.9062	442675.9375	419925.6875	477712.1875	444483.5625	287440.5	470641.625	430875.9375	427177.5	421355.375	442224.2812	448003.9062	455635.875	441620.875	431513.5938
66.22092381	402768.0625	432485.2812	377539.25	410776.1562	432226.3125	438132.5	404986.5312	424539.1562	423339.625	464141.9062	436891	378753.2812	452465.5	439426.375	417912.3438	475767.4375	442686.25	286500.0312	469047.3438	429361.0312	426413.9375	420422.3438	440802.0938	445690.125	453389.7188	439658.4375	429820.375
66.29779643	401389.0625	431417.9688	376217.6875	409673.7188	430617.4375	436671	403761.5938	423512.0312	421886.4375	463277.7812	434599.4062	377504.625	451622.9375	438892.4688	418222.25	473936.5	439390.5	286104.0938	467053.5938	425858.875	423976.4062	418981.625	439123.6875	443280.75	451918.75	437905.0625	427565.1562
66.37583571	399383.625	429379.25	374712.6875	407839.8125	428068.4062	434702.2188	401685	422061.9062	418879	460474.5312	433593.5312	375701.2188	448456.625	436401.4688	416043.8125	471777.75	439562.5	284761.0625	465787.5312	426823.9375	423911.2812	417258.7812	436566.25	441595.4375	450209.9375	436890.75	426732.75
66.45436548	398479.875	427718.25	373375.0625	406480.7188	427093.125	433231.8125	401036.25	420876.75	418011.6875	458666.3125	430278.375	374399	447092.1562	434007.5	414136.3125	470842.4375	437125.875	283487.3125	464051.25	425221.4688	422028.0625	415172.5312	436187.1875	440675.875	448587	435123.125	425116.3438
66.53493095	396677.5938	426080.375	371814.4062	404976.25	425504.0625	431742.25	398937.4062	419301	416306.1562	456500.4375	429821.0625	372796.6562	444843.9375	432468.9062	412859.7812	468325.75	435278.6875	282337.6875	462401.625	422875.0625	420561.8438	414331.75	433987.3125	438595.1562	446556.5	433198.25	423322.125
66.6127119	395064.5625	425075.25	370592.0938	403217.4375	423686.0938	429940.6875	397637.9375	417242.4062	414277.4688	455691.6562	429995.1875	371364.5938	445005.0625	431436.0938	409127.4688	467620.5938	432737.1875	281253.625	460716.875	420853.7188	418255.1875	413304.8125	431331.375	437930.4688	445081	431656.875	421749.375
66.69443929	393443.1562	423275.6562	369389.0938	401832.3125	421341.5	428167.6562	396268.625	415597.9062	414487.5938	454169.0938	427157.7188	370055.25	444533.5	430210.4062	409307.25	464362.625	430754.2188	279056.0938	457584.0312	417847.4688	415910.75	411194.7812	431787.1875	436966.1875	443286.1875	429538.9688	420256.0938
66.77193095	392281.2812	421898.6875	367776.75	400394.3438	420629.4375	427319.2812	394484.5	414432.375	411945.4375	452578.9062	427014.625	368389.0625	442508.8125	429507.625	408195.75	463359.4375	431553.9375	278670.0312	456916.0625	419338.625	414710.7188	409910.9062	428491.25	433626.5625	441940.3125	429227.8438	418347.9375
66.84965	390699	419947.9062	365989.3438	398867.1875	418878.2812	425750.5	392525.2812	413169.0312	410970.8438	450343.2188	423165.5	367059.375	439487.3438	426359.1562	407298.6875	460952.8125	429396.4375	277985.8125	454325.1562	416860.625	413913.4062	407616.5938	428158.4375	431169.7188	439711.9375	427069.5938	416719.6562
66.92967857	389323.8438	418613.5312	364809.6875	397484	417181.125	423791	390854.25	410809.25	409130.6875	448736	423828.6875	365755.9375	439093.3125	424755.8125	406163.3125	459955.2812	426767.9375	276606	453215.8438	414899.625	411384.5312	406403.8125	425170.875	430955.625	438658.5312	425254	415118.4062
67.0070119	387748.0938	417051.5938	363633.875	395893.5938	416138.6562	422016.6875	389970.4062	408838.125	405714.625	446859.7188	421608.375	364876.4688	436447.9375	422972.25	403038.1562	458287.0312	425219.0625	275605.0938	451481.0625	414080.75	410764.7188	405917.75	423859.5625	428915.6562	436536.9375	423716.9688	413969.4375
67.08682619	386358.6875	415508.9375	362379.4062	394288.7812	415666.375	420710	388811.5938	407936.6875	404042	445766.1875	419572.125	363070.625	433337.5625	421781.75	401301.2188	456629.8438	424919.9375	274708.5	449892.7812	413278.9062	408868.3125	404240	422793.6562	427625	434929.125	422349.4688	412477
67.1623119	384962.875	413478.4375	360770.0938	392981.1875	412475.6875	419203.375	386947	406351.1875	405240.875	443461.4688	418343.0625	362341.75	433668.0625	420395.375	399381.625	453581.75	422443.7812	273265.1875	447569.2188	410735.0312	407160.4688	401718.2812	421664.125	425438.5625	433268.8438	420716.0312	410621.9688
67.23935595	383173.7188	412108.0625	359428.125	391739.8125	412495.4375	417633.5625	385400.2812	404516.5625	400849.25	442302.375	416469.6875	361680.1875	430290.3125	418860.0938	398818.25	451282.8125	421377.8438	272036.375	445236.5	409581.3125	406316.4688	400806.375	420942.125	423568.4375	431303.875	419118.9062	409346.9688
67.31936905	381959	410288.1875	358084.7812	390154.0938	411587.375	416354.375	384354.5312	403636.9062	398733.3438	439632.8438	413909.5625	359701.9375	426899.4375	416595.3125	398066.3125	449060	419582.6562	271620.7188	443507.25	407365.9375	405256.9062	398517.0938	419070.8438	421967.625	429867.5	417127.1875	408050.1875
67.39605952	380830.8438	408874.1875	356782.0625	388436.6562	408339.1562	414735.375	382791.0312	401954.2812	399883.5625	438508.9062	413419.625	358137.6562	427947.875	414509.0938	395445.0938	448029.9375	417391.4375	270367.8125	442247.4062	406311.7812	403410.7188	397233.8438	417457.6562	420818.0625	428449.0312	415631.375	406394.4375
67.47219167	379312	407434.8125	355458.5625	387152.8125	406637.5625	413596.875	381094.875	400419.375	398974.1562	437311.875	412942.2188	357289.125	426601.375	413820.375	394711.1875	445924.6562	416305.3125	268684.7812	439860.0312	404861.8438	401383.3438	395924	416070.9688	419058.9375	426658.9688	414521	404859.8438
67.55051667	377792.375	405757.3125	354175.4375	385775.4062	406176.5	412213.5625	380437.625	398742.7812	395824.375	435398.25	410555.125	355960.0312	424121.0625	412510.625	392453.5938	444618.7812	415770.75	268782.6875	438904.375	404626.4375	400227.25	394345.3438	413691.375	417662.3125	425119.6875	413210.5	403328.375
67.62937738	376572.875	404098.5	352668.4062	384237.375	403610.4062	410048.0625	378209.125	397863.25	395829.5312	433740.6562	409788.75	354124.0938	422820.2812	410639.4688	392187.6875	443363.875	413925.125	267525.0938	437340.5	402986.6562	399148.2188	392325.7812	412875.75	415550.5938	423564.9375	411219.0938	401896.1875
67.70783929	375216.8125	403483.7188	351627.5	383210.5	404523.875	408698.0312	377817.75	395996.4688	393046.9375	433293.8438	407472.5312	353987.7812	420138.125	410358.5625	389993.9062	441410.625	412598.4688	266520.3125	435819.8125	400434	396608.0625	392633.8125	411291.25	414564.1875	422150.7188	409775.2812	400402.1562
67.78543095	373680.625	401326.4375	350375.3125	381584.5	402332.25	407313.0938	377413.75	395148.3438	391937.5	430853.625	405240.6875	352018.8438	418696.7812	407781	386251.2812	439777.8125	410287.4062	265044.8438	433783.3125	399026.0625	395036.8125	390264.6875	409586.7812	414483.0312	420187.75	407833.75	399354.7188
67.86335952	372253.3438	399821.6562	348863.625	379924.2812	398823	405411.5625	374597.3125	392954.1562	391333.875	429277.9688	404966.25	350719.5625	418345.2812	405013.1875	387657.8125	439307.625	407514.0625	265217.2188	433416.8125	396852.1562	394209.5938	388635.6875	407753.9375	411416.5938	419251.125	406139.25	397445.9375
67.94366905	370759	398238.2812	347719.0938	378871.125	398082.7188	403819.25	374004.6875	391713.4375	389673.6875	427499.8438	401666.3125	350172.4688	416099.4375	404369.875	385571.5312	436708.875	407496.25	263734.0625	430940.9375	396229.75	392919.7188	386729.9375	406692	409320.875	417360.0938	404932.2812	396068.875
68.02319167	369877.6875	396835.375	346069.0312	377254.7812	396558.6875	402817.0312	371729.7812	390177.125	388291	426457.6562	401184.5625	348578.125	414415.3438	403129.5625	384454.8438	434358.4375	405484.75	262268.6875	428849.625	393705.7188	391130.9062	385016	405248.0625	407521.9375	415674.9375	403111.75	394217.25
68.10076071	368047.9375	395224.7188	344883.875	375892.6875	395250.5312	400607.75	370762.6875	388107.7812	385367.5625	424451.8125	399919.25	346867.6562	412866.125	401440.6562	381952.0312	434056.7188	403343.5312	261671.0781	427940.5625	392802.5312	388620.7188	384831.7188	402271.6875	406940.0938	414077.7188	401865.0938	392517.9375
68.18055476	366220.7812	393938.2812	343921.8438	374429.3438	393922.9375	399369.125	369593.375	387700.4375	383169.9375	422871.5	397791.9062	345395.5	412378.7188	399993.1875	380730.0312	432130.5938	401353.7188	260050.375	425936.875	391003.0938	387267.2812	383242.9062	401788.5	406926.25	412735.2188	400244	391702.5625
68.2551881	365140.5	392077.4688	342483.0312	372876.75	391868.875	397740.25	368392.5	385820.1562	382978.125	421150.4375	395878.0625	344089.5625	409238.125	398305.5938	378500.4375	430731.7812	401534.7188	259226.8438	424639.1875	391844.875	386652.7812	380799.0625	399308.125	404375.5938	410831.4688	399221.7812	390102.1875
68.33414405	363708.8438	390814.5	340951.25	371843.9375	390679.8125	396538.9375	366417.8438	384409	382443.625	419929.1875	394876.25	343387.75	408649.9062	396893.3438	378761.3125	428308.9688	399579.875	258179.5469	422875.1875	387994.4688	384638.875	380416.1875	399076.8125	401794.0312	409238.6875	397036	388018.3125
68.4131131	362014.6875	389178.9062	339799.3438	370262	389245.1875	394789.1875	364878.25	382979.0625	380039.5312	418093.3438	393665.125	341690	406084.5312	395188.9375	376770.3125	427107.9375	398760.125	256897.4844	421703.9062	387394.6875	383925.75	378037.8125	396803.625	400361.75	407947.5938	395688.125	386788.5
68.49076905	360769.4062	387855.75	338526	368613.3438	388984.2812	393275.1562	364459.7812	382038.25	376655.8125	416871.9688	392077.625	340000.5	404269.5	394037.5938	374474.1875	426178.875	396223.2812	256729.5625	420698.8438	386255.6562	382071.5	377709.25	395607.3125	399210.4688	406427.625	394416.1562	385272.0625
68.57000714	359361.5625	386212.0625	337315	367648.25	385881.2188	391899.0625	363212.2812	380663.75	377426.875	415347.3125	389543.1875	338797.6875	404908.0938	392739.3125	373575.9375	423750.5625	395416.4062	254749.9062	418092.9375	384085.1875	380161.6875	375945.25	393315.125	398640.875	404626.5312	393102.0625	384257.9375
68.64595357	358061.75	384816.375	335871.3125	366398	384471.0938	390670.4375	361242.9375	379545.6562	376050.4062	413698.125	390203.8125	337755.9688	403509.2812	391450.625	373445.2188	422362.8125	393814.1875	254964.75	417103.6875	383024.9375	378810.8125	374758.4062	392051.9375	395727.8438	403352.875	392068.625	382097.4688
68.72108333	356315.75	383060.6875	334477.3125	364846.6875	382851.3125	388724.0625	359729.9375	378138.8438	373307.25	411453.25	388084.8438	336184.1875	400891.8438	388481.7188	371779.1562	421002.25	391600.4375	253596.75	416013.5625	381873.375	378297.7812	373117.4062	391088.875	393901.5312	401737.875	390115.6875	381027.3438
68.80211667	355497.5	381843.8438	333319.4375	363412.125	381630.9688	387231	358363.0938	376618.4375	372998.8125	410481.4375	386612.1562	335092.9375	399040.9375	387887.1875	370068.875	419561.3438	390684.3125	252121.5312	414136.5	381754.9688	376605.625	371041.9375	391306.4062	393040.75	400407.875	388924.5625	379944.3125
68.87743929	354085.2188	380188.0625	332056.7188	362076.9062	379666.625	385515.3125	357477.625	374967.9062	371922.7812	409296.9375	384276.9688	333706.2188	397809	386120.8125	369317.875	419302.25	388500.5625	251231.9688	413091.5	379574.4688	374905.5	369850.2812	388291.75	391748.9375	398945.9375	387751.625	378205.4062
68.96244286	352420.0312	378844.4062	330626.6875	360503.7188	378317.75	384128.5625	355457.6875	372825.5	369887.9688	408002.9062	383791	332255.1875	398004.125	385440.625	368217.875	416710.9062	387904.5625	249978.7812	411350.875	377549.5938	373018.375	368957.875	386399.9062	389935	397282.8125	385916.3438	376307.75
69.04407262	350609.2188	377132	329170.8125	359116.3125	377315.0625	382394.875	354542.5	371974.2188	366594.6875	405450.625	381204.9062	330534.0938	394306.875	383297.1875	366989.0625	414882.3438	386188.3438	249218.1094	409386.2812	376511.625	372080.4375	367529.5625	385257.7812	388183.3438	395119.9375	384086.4375	375088.1562
69.12314405	349803.0312	375722.3125	327913.25	358033.4375	375305.2188	381735.8125	353004.5625	370109.125	367298.1875	404520.4688	380585.875	329598.5625	395360	382033.875	365321.0625	413722.7188	384214.25	248052.3438	407660.7188	373435.2812	369937.0625	365849.1875	383994.125	387060.2188	393808.1875	382469.7812	373419.9375
69.20289167	348514.125	374172.9688	326664.7812	356581.3125	373507.7812	379860.2812	351332.9688	368979.75	365972.1875	402839.125	379566.125	327978.375	393356.875	380787.5	363998	412219.6875	381878.625	247668.625	406093.4375	372373.4688	368935.4375	364120.6875	382681.4062	384755.9062	392107.4375	381184.3125	372107.1562
69.28141429	347163.9375	372889.4688	325648.7812	354867.1875	373963.4688	378500.9688	350586.8438	366717.6875	362561.7812	401157.2812	376904.1562	327263.5	389579.25	378647.5625	360850.1875	410830.75	382199.4688	245788.5938	405561.9062	372521.875	368194	363339.3125	379948.5625	383667.125	390833.375	379936.25	370842.4062
69.36044048	346025.9062	370895.4375	323990.5312	353532.4062	370521.4688	377568.8125	348871	366250.0312	363876.9375	399004.0312	375624.8125	325346.8438	389087.875	377032.8438	359930.1875	408454.8125	379794.5625	245205.5938	402847.875	370245.5938	366785.3125	361175.625	379857.0625	382030.8438	388971.5	378120.8125	369294.0312
69.43810476	344566.0312	369664.1875	323044.8125	352344.8125	369046.75	375973.0938	347426.8438	364891.4375	361704.75	397635.625	374641.6875	324092.4375	388024.875	375229.875	359448.1875	407293.7188	377714.5625	244017.4375	401892.2812	368513.5625	365463.375	360137.3438	377471.5625	380400.2188	387640.4375	376751.25	368109.25
69.5156369	343526.75	367928	321916.3125	350924.75	369007.5625	374337.1875	346804.6875	362912.1875	360222.375	396174.9688	371500.5	322982.7188	384894.6875	374364.0312	356994.2188	404682.8438	377391.25	242097.5312	399799.2812	367969.25	363859.25	358225.4688	376405.375	380455.4062	386046.875	375330.3438	367115.0938
69.59227262	341362.4062	366673.4375	320356.375	349544.1875	366912.1875	373211.9375	344328.8125	361763.0625	357830.2812	394838.5625	371645.6875	321264.75	384885.875	373241.7812	356523.9688	403133.375	375988.375	241447.7031	398450.375	366905.8125	362445.1875	358035.8438	374367.9375	377577	384244.7188	374144.3438	365135.5625
69.67304643	340769.7812	365267.375	319264.125	348232.7188	366365.375	371431.0938	343553.625	359544.875	356748.9062	393229.375	369923.9375	320163.875	383060.375	371293.125	354649.75	402634.3438	373022.4688	240593.0469	397106.4688	364411.25	360088.4375	355998.9375	372449.0938	376565.9062	383032.1875	372646.4062	363452.2812
69.75139048	339261.875	363750.5938	318205.9375	346746.2812	365038	370565.1562	342838.6875	359006.0312	355661.4375	391171.2812	368184.125	318448.5625	381345.5625	369796.4688	351913.8125	400204.3125	373172.1875	238932.2812	395262.8125	363646.8125	359239.9688	354414.5312	371641.1562	376124.3438	381400.4688	371184.4375	362686.0312
69.82767262	337964.25	362233	316794.625	345247.2188	362332.5	368772.5625	341117.5625	357280.375	354812.5938	390233	366273.3125	317070.8438	379653.75	368338.875	350736.1562	398996.875	370632.6562	237999.4062	394283.1562	362590.9062	358226.9688	352701	371123.2812	374837.625	380070.1875	369845.75	361286.0312
69.90570119	336163.1562	361348.375	315374.5938	344117.5	360199.4062	367398.75	339121.4375	355997.9062	353190.8438	388742.2188	366287.75	315681.3125	380967.0625	366740.5312	352052.3438	398781.1562	369492.125	237923.9219	393175.5625	361217.5312	356558.6875	352169.7188	367985.4375	371628.5	378711.625	368783.75	359429.9375
69.98385476	335412.0938	359894.1875	314092.0938	342756.7188	360461.7188	365964.125	338536.2188	354307.8125	351979.375	387775.3438	363330.2188	314563.4688	378572.5938	365672.6875	349191.4375	396912.1562	366457.5625	236805.4375	391225.75	357883.4375	355182	351115.875	367697.6875	370391.8438	377140.3438	366996.9375	358182.5312
70.0617869	334077.375	358347.2188	312893.3125	341927.5625	358963.9062	364863.9375	336217.375	353125.1562	350462.3125	386165.5312	363807.25	313956.1875	375162.5625	364294.5938	348303.9062	394166.2812	366820.3125	235330.875	389596.1875	358333.4375	354213.2188	349549.25	366422.2188	368994.6875	375394.5625	365630.5312	356720.5938
70.14135595	332618.4375	356576.9688	311638.1562	340472	356839.7812	363310.125	335104.5625	351489.0312	349230.6875	383656.4375	362045.125	313243.625	374541.9375	362342.3125	346907	392828.8438	365815.6875	234711.9219	387749.75	357291.75	352919.875	347725.5625	363928.3438	366936.1562	373770	364143.5	355410.3125
70.2166869	331520	355369.5938	310432.5625	338861.8125	356071.1875	362086.4375	334165.75	350141.3438	348397.125	382276.8125	359790.25	311193.5938	372684.875	360670.75	344767.7188	391221.5938	362761.5625	233588.5312	386648	354887.8125	352236.2188	346872.625	364461.7188	365149.5625	372251.25	362602.6562	354321.8438
70.29406786	330017.0312	354316.6875	309286.875	337849.375	354978.1875	360574.0938	333186.5	348641.8125	345762.4375	382115.3125	358652.4375	310802.2188	372091.0625	360403.2188	343789.4375	388988.3125	362229.75	232497.6562	384144.2188	353467.8125	349741.375	345686.5938	361835.4062	364235.4375	370613.125	361335.9688	352475
70.37194048	329000.875	352595.875	307961.25	336633.25	353986.5625	358934.1875	331327.1875	347446.5	344221.7188	379770.6875	356568.8125	309414.375	368714.3438	358074.8125	342957.6875	387679.0625	360016.25	231307.8438	383440.125	351963.875	348750	343901.5625	360573.0625	362763.8125	369430.1875	359908.6562	351244.5938
70.44913452	327895.9062	350986.75	306790	335228.25	351610.5	357378.5	329881.4375	346307.875	345344.9375	378037.75	355923.7188	308097.9688	368779.7812	356820.25	341572.0625	386149.1562	360073.4375	230066.2188	381363.625	351453.7188	347379.0312	342539.3125	358468.25	361659.625	367804.625	358541.1562	349890.4062
70.52959167	326436.875	350127.3125	305431.1562	333806.625	351314.9062	355742.625	328596.125	344633.6562	342444.9375	377222.5938	354446.8125	306530.8438	368238.25	356141.3438	340109.2188	385268.1562	357100.6875	229242.875	379847.1562	348943.2812	345347.9688	341819.7812	356322.5625	359868.25	366498.9375	357059.5312	348096.9375
70.60851667	324869.125	348523.4062	304290.875	332588.0312	350680.6562	354545.625	327300.3125	342957.5625	338305.8438	375482.875	352815.7812	305576.75	364632.5	354373.0625	338666.6562	383787.3438	355970.7188	227999.1875	378343.1562	348323.6875	343767.875	340530.7188	356190.7812	359236.7812	364922.4062	356070.9688	346755.1875
70.68554643	323708.0625	346908.0938	303137.7812	330989	348055.6875	353038.625	326071.2812	342572.9375	339108.0625	373237.6562	351582.875	303938.0938	362959.375	351937.4688	337639.125	381995.25	354512.6875	227532.375	376982.8125	346704.2812	343166.0625	337851.9375	354964.5	357545.1875	363553.5	353910.75	345423.4062
70.76283571	322173.3125	345872.5	302007.5312	329759.5	347831.5	351799.0625	325247.3438	340434.3125	336236.2812	372812.875	349902.9062	302888.0625	362755.625	351739.2812	335575.5625	380290.5312	352679.0938	225656.875	375544.8438	344878.8125	340966.0312	337918.5	353450	357545.7812	361962.4375	352980.6875	344465.0938
70.83980119	321645.2812	344387.7812	300633.9375	328527.125	346793.375	350742.5625	323625.75	339832.9062	337136.125	370558.5938	348729.1562	301936.0625	359911.9375	350199.125	334704.7812	377604.625	353215.1562	225309.2812	372948	345374	340650	335696.5312	352129.6875	354454.8125	360437.625	351930.875	343049.875
70.91833929	320230.8438	342996.9375	299521.3125	327108.125	345214.5	349171.0625	321988.8438	338280.7188	335637.5625	369144.5625	348448.5	300474.6562	359589.7188	349044.9688	333679.1875	376146.9062	350772.5625	223777.4531	371473.3438	342567.9375	338224.25	334461.9062	349570.375	353408	358975.5625	350240.2812	341254.1875
70.99712381	318642.875	341607.5312	298422.2812	325656.25	343429.0625	347951.875	321680.75	337182.1562	333894.6562	368026.125	346071.8125	299364.0312	358213.6875	347319.1875	330837.0312	375109.3125	349459.7812	223369.0625	370382.7188	341068.8125	338026.4375	333673.6562	349277.7188	351408.4062	357718.9062	348619.0312	340221.4375
71.0784631	317576.4375	340063.9375	297322.2812	324561.375	341635.9688	346609.3438	319928.9062	335634.9375	332844.8438	366515.375	344818.75	298483.3125	356688.9062	346010.0312	330273.7188	373209.3125	347953.875	221037.3906	368447.5625	339560.0312	335356.625	332015.75	347242.0625	351568.75	356150.625	347192.9375	338758.0625
71.15703571	316003.5625	338598.8438	295901.875	323093.3438	339418.8438	345003.4688	318550.2812	334474.5312	331910.6875	364499.125	343176.9688	297415.125	354938.7812	343517.8125	329116.25	372430.6875	345965.8438	221083.7344	367499.75	338556.7812	335439.625	329841.5312	345871	348917.4688	354720.6875	345670.75	337582.9688
71.23608214	314672.5	337688.875	294685.4688	321736.8125	338708.2188	343129.4688	317475.2188	332516.7188	329145.0312	364249.9688	341816.4688	296095.0625	353805.8125	343636.4688	327598.5625	370673.4688	344567.25	219614.3125	365877.0312	336823.4375	333117.4688	329756.875	344517.3438	348023	353295.125	344473.8438	336152.7812
71.31343214	313145.9375	336238.5	293596.8125	320658.0938	338656.75	341744.375	316297.25	331584.1875	326732.9375	362134.5312	339995.4688	295015.5625	350656.375	341414.125	326464.9688	369120.5	342949.9688	219214.7969	364857.5625	335263.6875	332064.625	328527.4375	343206.5938	346520.9375	351731	342905.7188	334707.4375
71.39207976	312209.7812	334590.75	292280.4375	319179.4688	335192.3125	340191.7812	314744.7812	330335.9375	327728.5312	360537.4688	339279.0625	293387.0312	350417	339461.6562	325273.4375	368196.375	340850.5312	218356.2344	363515.7812	334464.625	330998.4375	326386.2812	341796.875	344895.6562	350578.75	341855.6875	333270.6562
71.4693869	310764.8438	333482.7188	291077.625	318093.8125	335134.3438	339237.9375	313614.7812	328741.1875	325056.6562	359456.6875	337232.9375	292696.7812	348397.125	338941.125	324805.5	366672.125	340007.4062	217211.9062	362364.4688	332979.375	329706.2812	326068.3125	341068.75	343441.9062	349119.75	340360.8125	332116.4688
71.54745833	309554.0938	331963.9688	289966.625	316735.875	333945.4375	338247.5938	312755.6562	327794.1875	324176.8438	358354.1562	336110.625	291003.0625	348663.1875	337976.625	322218.625	364134.4062	339230.5938	216208.3125	360039.6875	330040.6562	327958.625	324808.625	339825.5	341630.4062	347480	338551.4062	330488.3438
71.6253881	308675.75	330840.0312	288715.7188	315578	332673.4688	337265.3125	310945.2188	326356.25	323824.5625	356557.4062	335860.0625	290421.7188	346630.4062	336140.0625	321571.4375	362779.6875	338182.4688	215113.3281	358871.5	330135.9688	326987.25	323182.625	338318.375	340452.0938	346227.5312	337526.375	329280.7188
71.70122381	306833.0938	329307.0938	287631.9688	314156.5938	330547.3125	335385.4375	310151.6875	325158.8125	320493.6875	354851.5	332314.0625	288576.6875	343896.625	333940.9375	320824	361935.75	335750.8438	214502.1875	357325.5938	328166.375	326060.6875	321460.0312	337870.9062	339008.25	344828.9375	335840.1562	328211.4688
71.7795881	306108.25	328253.4062	286506.4062	313088.2188	329664.9375	334170.125	308971.6562	323703.25	320423.0625	354446.5938	332463.875	288161.8438	344724.4062	334320.8125	318938.125	360124.0625	335503.6875	213330.7812	355752.5938	327353.7188	324007.25	320615.8125	335783.2188	337614.5625	343615.0938	334892.1875	326428.9062
71.856925	304957.2188	326862.4375	285331	311722.625	327748.4375	333132.6875	307171.5625	322842.75	319779.5312	352368.7188	331912.5625	286552.4688	342840.6875	332439.9062	318242.375	358604.9375	334463.9688	211909.6875	354336.9375	326100.6875	322802.5	318605.5938	334397.9062	336439.0312	342119.25	333500	325085.25
71.93580238	303598.2812	325452.875	284072.0625	310581.5312	327001.125	331677.25	306184.375	321251.1562	317639.3125	351332.75	330470.0938	285144.8125	341206.125	331332	316578.5	357415.8438	332396.4375	211523.6094	353024.875	324887.2188	321516	318273.3438	333626.6875	334635.0938	340761.4375	332321.75	323905.1562
72.01158929	302430.8438	324182.3438	283310.625	309126.2812	325255.5	330067.0312	305766.125	320020.2812	316337.5625	349659.5938	327670.5938	284150.9688	340238.0312	329077.1562	314182.125	356912.5312	330455.1562	209729.75	352252.2188	323313.9375	320388.8125	316726.3125	330773.0312	335217.2812	339829.1562	331145.7188	323391.7188
72.09087143	300965.0312	322465.875	281730.1562	308031.4375	323431.5	329360.3438	303739.2188	318108.1562	315193.4062	347390.5312	328326.125	283513.3125	337673.0938	327288.3438	313001.7188	354749.8438	330408.8125	209470.0781	350589.0312	322673.5938	319123.4375	314607.4375	330060.875	332351.9062	338279.2188	329472.0625	321487.5625
72.16656786	299870.5625	321143.875	280742.375	306762.9688	322300.2812	327872.7812	302280.875	317255.9062	315013.8125	345819.0938	326002.2188	281874.4062	337375.9062	326262.625	312807.4062	353712.3438	328717.2188	208627	349120.875	321762.75	317720.0938	313243.3125	328596.5625	330963.3125	337135.2812	328517	320109.4688
72.24695357	298713.6562	319937.8438	279472.3125	305714	320623.5	326537.875	301265.625	315795.375	313315.0625	344758.8125	324740.5312	280780.375	336458.25	325260.0625	310791.75	351567.625	327535.5	207268.2812	347412.4375	320115.4062	316548.0312	312257.5625	328362.6562	329220.8125	335748.7188	327070.25	318865.0625
72.3245619	297561.8125	318618.375	278251.0625	304409.7188	320334.375	325149.375	299981.9062	314149.0625	310738.7188	343711.9688	323766.4375	279695.2188	334910	324163.2188	309925.1562	350818.625	325362.0312	206247.625	346370.3125	317794.1875	314676.4375	311256.875	326794.9062	328165.6562	334255.7188	325594.375	317348.3438
72.40299048	296213.25	317370.3125	277125.3125	303142.0312	318158.0938	323908.2188	298773	312783.125	310666.0938	341771.4375	322890.4375	278834.5625	334040.4062	322671.8125	309096	349348	324482.6562	205707.4844	345050.875	316761.4688	313842.375	310592.9688	324989.5312	326475.9375	332627.1562	324306.875	316076.3125
72.48464643	295051.4062	315976.25	275981.7188	301587.9375	318140.3125	322486.75	297756.3125	311463.0938	307486.8438	340436.875	320655.7188	276595.9062	330810.875	321175.4375	307263.9688	348200.9688	322274.625	204760.25	344056.3125	315256.5625	312408.125	309276.4375	323941.0625	324944.875	331526.25	322924.7188	314878
72.56041667	293492.9688	314697.4375	274844.8438	300597.875	316118.2188	321110.5312	296520.125	310021.5938	306307.75	338592.5625	318291.1875	276420.5	329971.5312	319022.9062	306253.2188	346842.2188	320495.1562	203874.875	342828.5625	314554.5625	311392.6875	307979.7188	322826.5	323930.0625	329920.625	321755	313686.0312
72.63933095	292651.4688	313072.875	273660.875	299272.875	315259	319750.7812	295388.1875	308562.7812	304882.0625	336539.875	318550.5625	275188.7188	328359	317215.625	303801.6562	345694.875	319332.1562	202943.9375	341053.3125	312916.375	310337.0938	305969.875	321107.625	323019.9375	328602.6875	320160.4375	312631.25
72.71696429	291551.4375	311776.3438	272535.4688	297945.9375	313059.375	318773.5	294049.125	307606.0312	304840.7188	335490.1875	316398.7188	273784.875	327185.3125	316553.0625	303597.625	343423.9375	319195.875	202005.7969	339471.5	312347.8125	309580.7812	304281.0625	319885.75	321048.8438	327397.125	318905.25	311315.9375
72.79280952	290581.3438	310479.25	271498.0625	296819.75	312626.75	317329.4375	293400.7812	306771.625	303456.3438	334295.75	313706.6875	272479.6562	326056.9062	315215.9062	302142.9688	342352.6875	317577.4375	201100	338737.0625	311118.25	307984.1875	302895.7188	318541.75	319863.0625	326176.0625	317644.7812	309961.8125
72.86949524	289205.3438	309499.875	270182.5312	295579.9375	311703.3125	315892.125	291768.7812	305020.9375	301356.7188	333367.2812	315026.25	271129.5	325275.5938	314855.3125	300240.1562	341375	316286.75	199883.7812	337498.4375	309733.375	305563.8438	302240.0938	317466.0938	319206.9375	324842.9375	316763	308621.5
72.94627262	287988.4375	308433.6562	269179.0625	294587.125	310010.4375	314407.75	290556.9688	303439.4688	301392.2812	332208.4375	312238.0625	270252.8125	324488.3125	313546.2188	300300.4062	339973.8125	314382.75	199492.2344	335415.5938	307880.375	304700.7188	301452.125	315790.875	317088.0625	323390.6875	315017.6562	307295.8125
73.02266429	286602.9375	307144.9688	268095.5	293411.3438	308923.5	313093.1875	289420.5312	302529.2812	298829.9688	331119.125	311476.1562	269408.5938	323064.0938	312431.4688	298825.0625	338404.75	313866.1562	198391.9531	333953.3125	307223.125	303457.3438	300576.625	314242.0625	315647.5	322055.625	313983.5312	306058.3125
73.10140595	285640.375	305735.1562	266794.9375	292088.0312	307572.6562	312114.5625	287704.3438	301420.5938	297594.25	329611.7812	309567.9375	268351.25	320826.3125	311581.7188	297985.4375	336540.5312	313269.6562	197002.25	332627.4062	305946.9375	302300.2812	298335.4062	312664.8438	314369.8438	320807.3438	312660.5	304756.7188
73.17590952	284053.3125	304547.0938	265747.3125	290594.1562	306206.5625	310543.5625	286906.4062	300110.4062	295759.4062	328232.5938	308664.5	266691.75	318379.875	309338.375	295573.4375	335410.6875	311281.75	196483.5	331857.1875	304601.5312	301210.1875	297303.6875	311514.6875	313334.3438	319457.4062	311115.6875	303552.3125
73.25860952	282872.3438	303451.7812	264851.25	289160.1562	304816.4062	308915.125	286113.5938	298579.2812	294788.3125	326988.3438	307607.1875	265273.4375	318433.7812	307773.8125	293382.1562	334783.75	308902.125	195536.1406	330271.3438	302156.5625	299956.2812	296477.9062	309659.0938	312658.9375	318278.2812	309632.75	302501.75
73.34097619	281699.2188	301747.4062	263408.875	287967	302941.0312	307913.75	284139.5312	297025.5312	294090.0312	325364.5312	305251.8438	264371.0625	316308.3438	306412.8438	293984.6875	333120.8438	308443.3125	194700.4062	328918.3438	302597.5625	298659.3125	293944.1875	308458.9375	310584.2188	316771.4062	308728.9375	300867.5312
73.42087024	280586.2188	300421.25	262148.8438	286629.0938	301956.3438	306733.2812	282951.1875	296012.7812	292868.125	323505.875	305387.5312	262847.875	315164.6562	304376.5312	291636.7812	331937.875	306755.3125	193870.7656	327642	300449.25	297179.2188	293046.3125	306509.625	309335.5	315423.6875	307163.9062	299492.9375
73.49625238	279463.4688	299347.4375	261191.2812	285408.7188	301033.5312	305219.1875	282146.2812	294718.125	291948.0625	322839.75	303131.9688	262145.6875	314054.7188	303600.8125	290357.0312	330564.4375	305278.75	192744.6719	326205.125	298957.8125	295933.5625	292399.0625	306137.4688	308013.5	314084.75	305821.375	298381.4688
73.57815238	278225.3125	298122.7812	259905.625	284473.375	299331.2812	304425.375	280523.3125	293101.875	290859.375	321829.25	303212.6562	261490.4375	314164.2812	302905.375	289358.0312	328510.0625	304986.125	191859.1094	324149.4375	298539.875	294234.875	291024	303435.5312	306323.1562	312830.0312	304931.9375	296818.9375
73.65945238	276634.625	296421.6875	258619.5	283163.9375	297770.9062	303148.2188	279512.0625	292067.6875	289180.5312	319564.9688	300541.8125	260181.9062	310422.875	300611.1875	288100.25	326394.75	303415.625	190978.6406	322840.1875	296949.2812	293369.875	289529.9375	301950.8125	305303.125	311165.4062	303032.4062	295763.2188
73.73798452	275797.9062	295249	257620.25	281806.7812	296492.875	301462.5625	277954.6562	291226.25	288687.5312	318565.3125	300274.1875	258547.5469	309843.4688	299109.8438	287514.6875	325736.0625	301343.0625	189911.8906	321717.5312	295242.9062	292417	287727.8125	301389.25	304060.9062	310236	301804.75	294477.75
73.81769762	274732.1875	294125.6875	256577.75	280654.7812	296094.6562	300334.875	277036.5938	289546.7812	287643.5	317739.625	298553.5312	257479.5	308128.0938	298700.4375	285772.125	322919.5625	300011.0625	188920.5938	319687.375	293679.5	290410.9062	287235.625	301306.9688	302426.875	308721.125	300862.5312	293022.875
73.89639048	273356.8125	292833.4375	255505.2812	279240.5312	293280.6875	299101.5312	275715.9375	288307.2188	286933.125	315838.6562	297640.8125	256546.0312	307959.6875	296783.4688	283126.9062	323557.875	298327.125	187214.6562	319384.6562	293321	289619.125	285780.625	299315.75	302864.3125	307512.6875	299696.4375	292363.8125
73.97463452	271837.1875	291301.3438	254154.875	278139.375	292915.5	298148.5	274013.6875	287425.5	284559.3438	314187.9375	296104.5625	255404.9688	304972.9375	295275.75	283799.625	320682.375	297474.1875	187269.8594	317326.8438	291615.7812	288499.9688	284685.5938	297821.875	299649.6875	305902.9375	298268.0312	290370.5
74.05405119	271298.875	290241.375	253373.6719	277198.0312	291531.0625	296679.2812	273277.5312	285923	283651.25	313056.875	295251.4375	254603.9844	304636.5625	294669.2188	283380.2812	319651.7188	295740.3125	186199.5469	315488.4375	289387.5625	286829.6875	283465.125	296155.375	298679.5938	304810.5	296702.0938	289330.9688
74.13495714	269716.625	288756.0625	252182.5938	275674.7188	289660.2812	295504.75	272346.8125	284865.375	281862.7188	311313.25	293321.4375	253039.6562	303515.1875	292553.2812	280713.3438	318642.6875	294518.25	185224.9688	314543.5938	289086.7812	286390.6562	281438.75	295470.125	297707.5312	303569	295680.5312	288389.4062
74.21416429	268653.9062	287585.8438	250909.5312	274388.375	288491.3125	294065.9375	270925.75	283622.625	281270.4062	309617.6875	291777.625	251787.0312	302058.625	291073.8438	279826.8125	317715.3125	292826.9375	184711.2344	313537.7812	287715.0625	284863	280727.0312	294181.9688	295979.75	302311.6562	294253.375	286822.4062
74.2955369	267453.25	286223.9688	249985.0781	273351.9375	288462.6875	293027.5312	270256.2188	282008.375	280083.5	308073.1875	290547.5312	251258.5312	300661.125	289906	278319.4375	314590.5	292009.9062	183645.0469	310998.0938	286294.5625	283492.3438	279482.2188	293704.2188	294759.5312	300756.0625	293012.3438	285491.125
74.37414762	266053.2188	285310.625	248907	271867.7812	286958.2812	291558.875	269275.5	281193.8125	277556.2188	306904.6562	287667.625	249412.5469	299061.7812	288526.625	277436.0625	314744.5938	290411.4375	182189.5938	310780.6562	285367.4375	282560.875	277986.9375	292257.0938	294242	299893.4062	291764.4375	284648.2188
74.45607024	265190.1562	283762.0312	247472.2812	270791.25	285541.0312	290313.0625	267293.375	280033.3125	277420.5	304970.5625	287894.7812	248590.6094	297500.5312	287136	276487.4062	312596.1875	289489.8125	181797.3438	309019.2188	284289.375	281490.7812	276670.25	290887.75	291453	298221.5938	290378.25	283108.5312
74.5393381	264012.8438	282304.1875	246539.1875	269447.4688	283692.6562	288417.25	266891.625	278214.0312	276630.875	303459.4062	285743.9688	247505.2344	295586.2812	285535.4688	274675.875	310917.6562	287495.5938	181300.5156	307581.25	282304.4062	280042.5	275730.5625	289165.0938	290004.6875	296894.5625	288826.2188	281891.2188
74.62370714	262795.3438	281369.125	245096.125	268143.125	282624.4062	287137.8438	264844.0938	276574.125	273846.5938	302999.125	285853.25	246104.3438	294628.1875	284781.8125	273431.3438	310255.1562	286048.6875	180124.8125	306103.875	280915.125	278180.2188	274511.9375	287258.6562	288900.9062	295565.5	287621.6875	280384.5
74.70347976	261390.5	280152.8125	244203.0312	266945.5	281629.4375	286014.0938	264033.9062	275785.3125	272761.75	301672	284127.875	245131.0938	293889.2812	283710.2812	272012.1875	308649.9688	284431.625	178786.0938	305095.4375	279194.9375	276653.5938	273797.6875	286963.1875	288521.6562	294125.6562	286287.375	279325.6875
74.78330833	260546.4375	278576.3125	242968.7188	265799.1875	279803.875	284504.125	262539.9688	274428.4688	273100.875	299588.5	283138.9062	244384.2344	292497.3438	281528.1875	270924.0312	307517.3125	283541.8125	178306.1406	303647.1875	278797	276155.25	271674.6875	285716.4688	286060.9375	293073.5312	285024.5625	277927.6875
74.86195238	259135.7812	277498.875	241905.875	264677.5625	277811.875	282850.1875	261448.125	273223.8125	271707.7188	298958.5	281668.2812	243091.1562	292029.7188	281146.2812	270325.4062	306459.4688	281921.8125	177373.75	302354.4375	276790.375	274295.6875	270692.4688	284077.2188	284866.125	291687.5938	283632.9688	276640.4375
74.93849167	257708	276200.9062	240827.5	263414.875	277830.4375	281768.625	260350	272338.4375	268107.4375	297463.3125	280031.0625	241880.6406	288881.2812	279409.6562	268642.0938	304625.0312	280395.8438	176439.6562	300788.2188	275361.7188	273074.6875	269413.9062	282713.375	284068.25	290109.625	282162.0625	275268.5
75.01679524	257101.125	275208.25	239633.8906	262572.125	276688.6875	280527.375	258777.6094	270434.4688	268426.75	296934.0938	279502.1875	241471.75	288352.1562	279417.5625	268118.9062	303311.0625	279567.9375	175568.4688	299300.25	274861.875	271520.7812	268210.4688	281463	282508.4375	288969.5	281270.5312	273911.9062
75.092275	255875.2188	273927.25	238655.2188	261202.2812	275824.9375	279180.2812	258342.9375	269402.3438	267099.4688	295135.2188	277298.0625	240219.1719	285857.875	277730.7812	265944.7812	301445.75	278701.6875	174660.4844	297898.0938	273943.5	270861.625	266834.1875	280946.75	281519.0312	287418.9375	279965.6875	272979.25
75.17089048	254492.3438	272548.8438	237664.4062	260085.875	273924.9375	277759.1875	257288.9375	268199.5938	264896.9062	294164.5625	276283.875	238844.5469	285309.1562	276339.125	265078.375	301012.0312	277131.6875	174051.7344	296847.9375	272610.9375	269288.0625	265690.625	278614.3438	280245.6562	286292.5625	278671.0938	271883.875
75.2492119	253642.8281	271271.0625	236337.875	259080.7188	271914.375	276915.875	255816	267201.5	266237.8125	292487.7812	274782.4375	238271.4062	284324.7188	275300.4375	264326.0938	298925.0938	276481.4688	173047.5312	295213.625	271325.0625	268011.8125	264062.375	277991.3438	278770.75	284651.625	277337.9375	270481.6562
75.32527738	252399.2812	270175.875	235573.9062	257882.0312	270252.7188	275586.6562	254966.6719	265590.2812	264872.0625	291438.2812	274623.375	236842.6562	284486.375	274312.0312	261924.4531	298557.625	274691.2188	171867.4531	294462.2188	270266.375	266389.9062	263892.4688	277242.3125	278748.9062	283749.9062	276202.375	269481.125
75.40177857	251228.375	268991.75	234362.5781	256941.625	270145.0312	274186.125	253366.0938	264634.75	262627.7812	290515.375	273734.3125	235819.0312	282276.4375	273423.375	261170.7344	296479.4375	274048.4375	171176.2188	292886.6875	269313.2188	265380.375	261892.0938	275105.1875	276671.0625	282334.6562	275153.0938	268171.9062
75.48140714	249466.9688	267787.75	233339.375	255624.3906	268394.0625	272791.875	252474.5625	263073.5	260235.0938	288888.1562	271772	235199.7656	280913.3125	271569.9062	259586.2969	296113.7188	273174.375	170438.6094	292108.5	268663.3438	264363.4375	260882.3438	273808.8438	275406.375	280883.9688	273866.7188	267045.0938
75.55894524	248959.2812	266305.625	232198.5156	254630	267416.9688	271882.375	250953.7188	261745.4375	259984.5781	287665.5312	271205.625	233935.5312	280164.4375	270180.625	259335.6562	295013.5	270643.0312	169543.3906	290536.4375	266187.9062	262942.375	259350.3438	273089.625	274009.125	279586.3125	272324.625	265734.5938
75.63908452	247896.5312	265189.9375	231348.375	253318.25	266328.8125	270717.8125	250426.5469	260923.9688	259189.0469	286326.125	269146.7188	232578.7812	278172.6562	269551.4062	257432.6094	293404.9062	270583.5	168242.3125	289176.5312	266456.25	261821.8438	258325.0938	270913.2812	273490.625	278545.5938	271604.75	264707.9375
75.71781548	246410.4688	264128.6562	230205.4219	252168.5938	264612.1562	269287.9062	249173.6406	259299.9688	257475.6875	285106.875	267569.9062	231778.25	277359.6562	268218.125	256264.9688	292496.875	268687.2188	167606.8281	288214.8438	264168.4062	260405.2188	257040.0625	269059.0312	272017.9375	277315	270441.125	263229.8125
75.79448929	245159.5625	262628.6875	229069.0938	251015.7344	263732.6875	268135.0938	247733.4062	259010.3438	255806.3438	283383.9062	266750.625	230475.7188	274971.875	266518.2812	255687.7812	290858.3438	267290.0312	166926.25	286640.7812	262839.3125	259613.9531	255632.1406	268368.1562	270381.375	276080.75	268904.8438	262225.7188
75.87144643	244293.9531	261562.4688	227959.8125	249789.2031	262527.2188	267151.4062	246400.375	257550.3125	255935.0938	282309.1875	266829.4688	229445.9219	275224.2188	265943.8125	254338.8125	288663.0625	266867.3125	166010.4375	285054.5	261970.5	258395.2188	255070.9688	267266.5938	269148.875	274536.8125	267824.125	260994.4688
75.946725	243553.2344	260546	227044.0781	248777.0781	261718.4531	266256.0312	245934.8125	256438.7031	254408.3125	281035.1562	264100.375	228275.7969	272958.125	264523.6562	252602.6562	287524	265316.2812	164762.8281	283828.625	261195.9531	257133.875	253495.2188	267286.4062	268870.3125	273490.6875	266971.5	260180.6719
76.02409524	242105.3281	259435.375	226007.5469	247450.3594	259551.3906	264746.1562	244314.25	255190.4688	254116.875	279344.1875	263753.3438	227259.6406	273133.6562	263231.125	252200.1875	286436.625	264281.4062	163859.3281	282903.0625	259567.6562	255635.4375	252571.2812	265314.0312	267820.875	272261.7188	265443.3438	258795.5
76.10403214	241252.9375	258257.125	225041.5625	246390.7656	258979.2656	263707.0625	243387.2188	253721.1406	252484.2812	277897.7812	262473.25	226515.0156	270903.0625	261812.4219	250488.9062	285558.375	262923.9688	163159.6875	281638.5625	258520.8125	254868.9375	251370.9062	263062.6875	266796.8438	271124.875	264389.5	257876.75
76.17973214	240149.75	256904.3125	223832	245196.625	257099.6406	262533.1562	242429.375	252839.6875	251429.3906	275962.125	260096.4062	225170.2031	268869.7812	260051.5938	249608.7344	283357.5312	261365.5312	162619.3594	279875.0938	257532.2188	253895.9219	249813.9844	263568.8438	264623.0625	269716.9688	263158.6875	256341.3281
76.2571631	238706.9375	255793.375	222831.3125	243930.5156	256517.3438	261006.1094	241225.4844	251670.1094	249229.4531	275295.75	259474.6875	224186.5625	268516.1562	258781.9844	248141	282827.8438	259824.9688	161480.4531	279006.875	255541.1562	252723.7812	249118.9375	261720.3281	264360.5938	268491.4375	261659.4062	255449.4062
76.33450238	237987.7188	254569.8906	221751.9062	242829.75	255434.6719	259972.9844	239920.875	250890.7969	249298.7188	273704.2812	258235.7812	222701.7969	267320.5	257566.9375	248053.2344	280859.1875	258990.625	161067.3594	277280.1875	254923.8125	252069.25	247735.6562	260706.625	261834.7031	267224.0312	260632.4375	254134.625
76.41312738	236701.3906	253318.875	220842.7812	241562.3594	253980.1406	258873.4375	238808.8594	249308.6562	247755.4375	272512.5312	257534.9688	222114.0469	265754.5938	256797.5	246067.125	278711.875	257646.5	159837.8125	275763	253849	250956.4688	246749.6562	259552.875	260727	265993.75	259419.7031	252888.375
76.491675	235630.0312	252105.875	219443	240597.3594	252517.6562	257699.6875	237452.1875	248311.1875	247199.5625	270972.0312	256157.4062	220960.9688	264752.8438	255486.625	246452.4375	277752.75	256704.9062	159469.3125	274309.625	252756.7812	249477.875	245592.7812	258457.6875	259359.5938	264455.4688	258355.0625	251549.625
76.56955	234862.9062	251142.9688	218575.875	239414.1094	252395.25	256599.9062	236658.8125	246680.6719	245560.6719	270171.4375	255798.3438	219996.9688	263370.125	254479.8438	243808.7812	276154.5	255426.5625	158464.0938	272771.9375	251286.0469	248086.6875	244553.5938	256540.6562	258306.3438	263375.7812	257124.25	250505.3438
76.64799286	233806.5156	249606.4375	217557.0156	238258.9219	250440.3125	255416.4062	235486.0625	245745.2969	245328.6562	268558.8438	254333.9062	218835.75	262757.5	253116.4219	243149.3281	274502.7188	254009	157640.2031	271044.6875	250420.8438	247429.7188	243835.2031	255948.5	256461.625	261856.125	255802.125	249259.375
76.72565	232462.0781	248555.2812	216604.5156	237168.75	248966.4688	254040	234560.4062	244757.7969	243684.3594	267453.4062	253201.5781	217768.1094	260911.3281	251787.8125	241365.2031	274291.0625	252534.8281	157021	270723.0938	249054.9219	246038.2188	241853.8906	254784.0469	255601	260978.625	254598.375	248231.4688
76.80368452	231496	247410.3594	215489.8906	236068.4688	248531.9531	252804.9219	233522.2031	243493.2031	242712.5156	266348.9688	251471.7812	216723.0938	259816.5156	250901	241394.4062	272407.5625	251189.625	156198.7969	269079.6875	246569.9062	244370.4688	240863.5938	253443.7969	254139.2188	259373.2188	252977.8906	246797.9844
76.88135357	230463.4375	246130.8438	214713.9688	234927.0469	247317.0938	251603.3438	233297.75	241774.6094	241175.3125	264531.125	249268.875	215749.125	258196.2031	249312.1406	239127.625	271783.2812	249681.5	155475.8906	268415.8125	246587.25	243654.9844	239994.7344	252523.0312	253477.3281	258482.125	252099.9375	245965.75
76.95928571	229170.5938	245155.3281	213464.7812	233792.5781	245910.8438	250358.25	231355.2812	240635.6875	239909.5469	264169.5	249096.6562	215164.5	257453.4062	248964.3438	238134.1406	269636.625	249778.4219	154078.5	266352.5	245800.4062	242308.2188	238853.8906	251198.2812	251857.8281	256957.1562	250977.6875	244556.75
77.03574405	227896.7812	243947.8438	212626.3594	232708.4062	244927.3281	249110.1875	230922.6094	240086.0938	238286.6562	262357.75	247303.9531	213790.5312	256612.8594	247377.3438	237427.4219	268992.625	247542.5156	153518.4375	265826.0938	244270.4844	240760.6562	238155.3125	249673.4531	251243.7344	255532.7031	249794.7812	243537.6562
77.1139	226833.0469	242571.0938	211421.2031	231709.4688	244124.875	248057.8438	229086.875	238359.9688	236917.625	260851.9062	247644.0312	213438.7812	254121.1875	245797.9688	235976.6094	267467.5312	246611.8906	152665.0938	264966.5938	243637.0938	240113.9062	236384.1094	249160.0469	249577.2656	254674.0938	248648.375	242318.7656
77.191825	225817.2031	241446.0625	210713.5469	230548.2344	243042.1719	246893.9375	228762.1562	237659.9062	236108.8125	260023.2031	245660.8438	211878.3281	252971.4062	245085.5781	234402.125	266270.375	245721.0312	151623.75	263608.6875	242660.5625	238765.9062	235020.5	247797.8281	248749.1094	253327.4062	247417.4531	241317.7031
77.27025238	224469.6875	240234.125	209409.9062	229536.0625	241476.5625	245950.7656	227567.3438	236486.75	234154.2188	258489.9531	244069.1406	210903.3125	252841.5781	243826.0469	233695.0781	265664.4688	243763.625	151153.9219	262620.375	240665.3906	237012.2656	233955.8125	246092.3906	247013.7188	251940.9062	245903.5	239884.875
77.34692976	223383.8281	239154.75	208393.6875	228307.7344	239963	244456.3125	226194.0312	235217.0156	233266.5156	257569.5312	242758.0938	209858.4375	251785.0781	242644	232107.0312	265020.4375	242033.2969	150352.875	261586.6875	238703.8594	235795.8281	232818.2031	245091.5	246296.7188	250944.4375	244417.7969	238588.9375
77.42695952	222348.375	237678.7188	207298.7344	226961.1094	238566.5	243231.5938	224904.1562	234305.6562	232878.5	255420.875	241598.2969	208619.6562	250432.75	240612.9375	231216	262868.9688	241165.1875	149370.8281	259828.2656	238341.2812	235033.6875	231670.6562	244161.3281	244930.0156	249361.4688	243372.8125	237503.8594
77.50495952	221215.3438	236911.2188	206233.2812	226039.9688	238010.5	241975.3906	223868.7344	232801.5312	230577.8281	254623.125	240694	207708.7031	248844.3438	240339.7812	229967.7812	261592.7188	239697.5625	148482.1094	258764.5469	237427.2656	232839.1562	231094.1875	242569.7031	243673.8125	248190.625	242507.8281	236108.2188
77.58332262	220192.9375	235484.9219	205228.2812	224864.5469	236535.9062	240771.7344	222500.3281	232078.6562	230177.0938	252899.375	239750.9844	206499.1094	247993.5	238225.2031	228840.75	261040.8906	238466.3281	147676.75	257792.7969	235787.5	232342.4844	229133.5156	241633.6406	242671.3281	247065.1562	241156.4375	234992.3125
77.66097143	219097.0469	234308.2812	204411.8438	223719	235357.4062	239419	221814.7812	230523.6562	228400.0625	251972.7031	238056.0312	205672.8281	246338.25	237542.6406	227654.1094	259686.9844	237172.3125	146663.375	256399.9062	235103.0312	231330.625	228071.0156	240443.3438	241778.5	245956.6719	240207.3125	234102.5625
77.73834405	217647.6875	233297.2656	203211.9219	222659.0938	234330.0938	238609.0312	220479.2188	229725.1875	227082.0625	250839.7656	236861.5938	204127.9844	245890.0312	236402.2812	226567.6875	258367.1562	236335.4062	146039.4531	255045.6719	233449.7656	229914.875	227721.8438	239194.5	239997.6719	244590.3594	238742.4375	232678.7188
77.81519643	217113.9844	231908.3125	202174.125	221728.7344	232700.3281	237413.8438	219087.4375	228513.2969	226980.9062	249511.375	235577.6875	203116.25	244971.4375	235142.2812	226302.8281	256172.1562	234818.625	145169.2188	253101.8906	232626.4062	228671.5938	226092.75	237988.625	238706.3281	243132.5625	237860.9531	231372.125
77.89282024	215890.625	230723.7812	201297.9844	220705.5	232178.4688	236314.25	218498.75	226873.4844	224887	247706.1719	234426.0938	202393.5312	242629.3125	233532.3125	224107.7812	255082.7031	234364.125	144293.5	252253.8281	232172.125	227855.3125	224777.2188	236254.5938	237796.75	242007.2188	236894.3438	230419.7812
77.97027143	215248.7812	229750.0312	200063.4844	219591.0312	230968.6562	235406.4531	217093.9375	225446.1094	224446.3906	246976.8906	233565.8281	201292.0312	241851.9375	233041.8125	222922.3281	252979.7188	233162.4531	143612.5781	250168.0938	230394.7188	226259.8594	223468.0312	235016.3438	236260.5156	240448.3906	235459.0312	228901.4219
78.04903571	213680.5312	228256.9688	198997.4375	218334.8125	229986.9062	233934.6094	216029.2812	224082.0312	221658.4688	245221.625	231638.1562	199916.0625	240219.1875	231118.9219	222020.3125	252791.9062	230743.2031	142655.3906	249274.1562	228662.7656	225196.3594	222107.2969	233814.75	235487.2656	239193.1094	234005.7812	227673.6875
78.12604881	212696.0625	226904.9688	198132.1562	217282.0938	229290.5	232942.3594	215131.6562	222927.2031	221278.1406	243590.5	230294	199172.2344	238898.5156	229783.9688	220813.2656	249884.0938	229419.4688	141637.0469	247322.1875	227827.375	224236.625	221520.2188	233508.0625	233580.2188	237542.2188	232987.0312	226519.5
78.201925	211547.9219	225705.2188	197001.1094	216218.3438	227147.1562	231804.375	214113.9688	221569.5	220021.3281	242462.0781	229027.75	197994.3594	238369.1719	228644.9688	219552.7812	249801.3281	228385.0312	140974.9844	246682.9688	226717.2812	222765.4531	220530.0938	231315.8125	232708.9219	236484.375	231866.4062	225121.7656
78.27920714	210642.6562	224178.1562	196068.5781	215008.6875	225979.375	230519.6719	213007.7656	220859.5938	218919.0312	240381.0625	228115.3594	197049.7969	236508.375	227123.4531	218263.7812	248169.5156	227081.125	139505.3281	245589.6094	225551.375	221594.0781	219004.8438	230620.1875	232175.3906	234937.2812	230438.5625	224200.6875
78.35889762	209522.5938	222968.0312	194883.7812	213915.2188	225465.5312	229038.7344	211837.3281	219338.6094	217004.8594	239522.5	227122.4844	195701.1406	235309.6406	225687.6406	217135.6562	246982.2188	225218.3594	139179.3438	244068.0625	223801.625	220375.2188	217763.9062	228754.4531	230282	233633.9375	229142.6562	222561.2031
78.43676429	208399.3438	221485.5	193724.5156	212786.0312	224385.7812	227701	210704.1875	217755.9688	215650.625	237876.7969	225457.8906	194952.3438	233223.25	224792.125	216054.3281	245298.9688	224325.4375	138259.8594	242621.4219	223202.7031	219652.4219	216349.4688	227929.1094	228687.375	232161.375	227868.1719	221296.5312
78.51561786	207534	220352.875	192428.5	211782.125	223173.1406	226768.4688	209361.1875	216424.5781	214844.6406	237108.6719	225030.9219	193567.6406	232876.0469	224050.375	215088.4688	244078.9062	222624.1406	137674.625	241401.7812	221599.1406	217699.6562	215213.2656	226799.0625	227150.5	230645.4531	226809.5	219684.5312
78.59531905	206164.625	218650.2656	191418.4688	210484	221280.0312	225227.7969	208518.5312	214637.6406	213126.5156	234981.5312	222595.9688	192966.5	231620.4844	221809.0156	212870.375	243372.2188	220534.6094	136165.0312	240408	219387.375	216572.8125	213347.6562	225311.4219	227030.6094	229175.3906	224962.25	218540.4062
78.67893214	205353.3281	217077.3438	189999.2188	209279.0156	220743.5469	224000.125	207080.3125	213177.5938	212380.5781	233532.5781	221991.5312	190889.2188	230278.4375	220856.8594	211968.4062	241019.2188	219515.1406	135529.0156	238511.8438	218251.4844	215024.0156	212343.75	224243.7344	224473.4219	227408	223517.2812	216581.5625
78.75436548	203738.25	215496.9688	188827.875	208146.4531	219567.2188	222583.75	206235.5156	211838.9062	209571.5469	231694.2812	219470.9844	189821.75	228083.125	219364.3594	210692.5156	239694.1562	217725.1875	134483.7812	237329.8125	217071.2812	213992.2969	210728.8594	223075.0938	223054.375	225703.6562	222091.4375	215278.6562
78.83665476	202483.125	213863.0938	187443.75	206809.6094	217627.1406	221281.5	204741.3438	210144.875	208567.375	229985.125	218834.2812	188484.75	227643.5	217761.4375	209123.9531	238959.1094	215219.7344	133795.4062	236397.8906	215145.6094	212262.4531	209766.1719	221326.5	221528.7812	224047.3438	220431.5312	213289.0625
78.91783333	201311.1562	211844.875	186054.8125	205526.5625	216004.7969	220253.9375	203524.2812	207954.1562	207247.5625	227764.7812	216372.2656	187237.6562	226436.7656	216295.4219	207414.9219	236936.7812	213912.9688	132299.0781	234305.1094	213601.0156	210923.4688	207546.6875	220133.4688	219718.9375	221879.9531	218725.8125	211584.875
78.99486071	200186.5781	210060.6562	184686.125	204273.3438	214694.2812	218702.0938	202411.2812	206254.2969	205551.7812	225887.3438	214643.75	185461.25	225212.1875	214331.625	205361.6562	235507.8438	211682.4062	131190.4062	232901.0938	211984.1094	208969.3438	205453.5	219013.0938	218229.9375	219941.0938	217051.2812	209730.9531
79.07837381	198421.0156	207858.875	183099.5625	202892.1875	213296.9375	217252.6406	200923.8438	204076.875	202698.5938	223572.6562	212745.0156	184566.2969	223225.5625	212386.4062	203704.5938	233978.4375	209707.8281	129758.6406	231195.7812	210146.1562	207693.9844	203718.8281	217070.1875	216793.5781	217582.9062	215168.2812	208086.1875
79.15574881	197607.6875	205744.9688	181508.7188	201505.8438	212048.1875	215765.5781	199120.9062	202062.8125	200959.0781	220992.1875	211628.2656	182243.8594	220813.7031	210146.6875	201746.1562	232570	207042.3281	128560.4844	229917.8125	208467.5469	205729.7344	202029.3594	215782.7656	214654.9844	215693.2812	213280.9844	205705.5469
79.23261548	196120.6719	203478.8125	179705.0781	199953.8438	210294.6719	214152.8438	197695.4531	199690.7656	198312.5156	218795.3438	209255.4062	180519.4688	219473.7969	208473.6875	199830.5312	231012.875	205065.3438	127249.6562	228178.4688	206910	203764.0781	199785.5	214069.3594	212601.7031	213318.5	211519.5312	203576.9219
79.31212857	194648.4219	201309.5	177942.7812	198567.8438	208791.1562	212613.4062	196126.3281	197214.2812	196055.7031	216168.8281	206658.9688	178629.2812	218077.2188	206267.6875	197601.5156	228633.1406	202562.5938	125528.625	226412.8438	204258.1562	201591.8125	198120.4375	212782.9375	210335.2656	210857.7969	209327.8125	201124.125
79.39423452	193251	198344.6875	175914.7344	196856.6562	207319.5938	210594.9062	194418.625	194770.4844	193361.1094	213155.1094	204116.6875	176441.6562	215751.625	203418.125	195005.1719	227275.3594	199021.4844	123737.8906	224478.9062	201435.5	199372.5938	195465.4062	211090.0625	208417.1562	208017.8438	206687.3125	198758.9688
79.4760369	191800.3125	195699.3125	173848.2344	195369.8125	205632.4531	208959.9375	192792.6562	191915.375	190821.6406	210289.8438	201510.2031	174296.875	213930.9688	201010.5469	192443.0938	224910.3125	196188.375	122021.2734	222270.3906	198758.6875	196908.8906	193080.4062	208921.1875	206342.7188	205245.6406	204236.4375	196422.7188
79.55379762	189999.9531	192921.0312	171284.0938	193683.2812	204125.0781	206768.6719	190518.2812	188546.6562	187620.9375	207336.3125	198584.6875	172048.75	211715.2344	197961.5312	190134	222718.4062	192962.125	120115.375	220006.7188	195807.7812	193635.6875	190235.6875	206712.3438	202923.6719	201953.2812	201663.8125	192918.9844
79.6320381	188229.0312	189800.0156	169016.2031	191851.0156	201977.1406	204869.3906	188670.5312	185697.7812	184550.2188	203833.7812	195492.6406	169449.75	210199.6094	195015.2344	187241.5625	220103.6562	189543.4844	117756.7891	217349.75	191908.5938	190854.75	187154.75	204067.625	201052.2344	198593.4844	198421.5781	190262.125
79.71247262	186314.9062	186359.7812	166070.9531	189770.6719	200062.9219	202709.1406	186437.0156	182301.5	180879.625	199868.0469	191968.8125	166464.5	206730.5	190961.1562	183432.3906	217489.25	185772.6094	115757.2344	215089.0156	189265.1875	188227.4688	183536.1562	201977.1875	196548.1562	195190.0156	195282.5781	187014.5
79.7896	184485.3125	183327.1562	163150.75	187765.6094	197722.3125	200625.7188	184232.4375	179238.7344	178063.8125	196491.0781	189074.7188	163165.1875	205159.4688	187563.9375	179894.0312	214874.2812	182258.1094	113382.875	212376.7656	185431.8906	184569.5625	180733.7656	199973.25	193413.1406	191422.2969	192046.1562	183440.0625
79.86644524	182269.3906	179622.8281	160037.4688	185426.9844	195404.2812	198260.625	181838.2969	175310.2812	174390.6719	192031.3125	184444.2656	159904.4375	202083.9531	183155.8438	176921.0312	211660.4375	177935.0469	110976.5391	209419.6094	181234.9531	181233.5625	177001.5938	197225.1875	189714.4219	187613.1406	188276.8438	180045
79.94794524	179688.2812	175747	156489.5469	182706.3125	192721.7031	195516.6406	179160.6562	171333.6875	169980.1406	187454.1875	179806.5781	155858.5938	198854.9219	178725.5156	171910.3438	208400.3125	173567.4375	108075.6484	206179.4062	177540.1719	177026.4219	173016	194393.0625	185416.0938	183326.2188	184449.4844	176011.0469
80.03000357	176898.4688	171282.8594	152614.7812	179879.5938	189406.7812	192173.5312	175938.6094	166468.125	165481.125	182633.6562	175377.5	152210.5469	195258.4219	173885.0781	167225.7031	204805.0938	168531.7656	104765.6406	202674.2812	172713.1406	172476.9219	167838.25	190876.9062	181014.3125	178503.25	179607.9688	171580.5469
80.1103381	174161.125	166927.7812	148479.5469	176739.3906	186089.6406	188906.6094	172687.9062	162075.0156	161229.6875	177696.7344	170927.2656	147797.8281	192012.8125	169207.6406	162386.625	201042.0625	163556.2188	101698.6406	198932.0312	167601.3594	167458.9062	163399.2969	186785.0938	177063.875	173772.8906	175017.5	167011.7812
80.19022024	170883.9844	161705.625	144318.5312	173360.0312	182030.5312	185075.8594	169295.3438	157390.0781	156421.3281	171819.4375	165095.7344	143372.2656	187254.0156	163508.9062	157168.5625	197014.1875	157989.5312	98611.6094	194742.7812	162737.5781	163368.625	158397.9531	183035.4688	171514.3125	168585.7812	169886.6562	162493.6094
80.27557262	167326.7344	156544.0156	139646.2344	169558.7812	178323.8438	180830.4531	165170.6562	152011.9375	151426.25	166109.8594	160104.4375	138857.6406	182715.3281	157966.0312	152191.2812	191471.625	152568.4062	94941.9844	189747.3594	157028.6094	157829.9844	153324.125	179088.6094	166064.9375	162914.0938	164508.4062	157178.8438
80.35977381	162749.7031	150545.3125	134459.0625	165308.5312	173477.625	175931.4062	160831	146496.6562	144607.5156	159662.6406	153106.4531	133037.5938	177178.3594	151306.375	145750.7969	186607.6562	146542.5156	90855.8984	184537.1719	150612.1719	151697.625	146748.9375	172963.1406	159951.9531	156702.5	158073.375	151511.2344
80.44385952	158830.2656	145473.5312	129560.9062	161212.6406	168927.2344	171380.7031	156242.3438	141663.8906	140276.2656	153859.0469	147197.4062	128076.6094	172494.1719	144694.625	140337.6562	180616.6719	140713.2188	86876.5234	179116.5781	144345.2188	146266.0312	140738.3438	168832.0312	154106.4375	151244.25	152238.5	146668.75
80.52321786	154298.7188	139886.6875	123430	156255.7656	163822.0625	166122.0312	151202.8906	135049.5	133919.7812	147550.4531	140277.5938	121645.7656	166937.5781	137101	132547.7031	175521.625	134066.0156	81977.7578	173680.75	137071.9375	139166.1875	133965.9062	163466.9531	147176.6562	145304.8438	145289.9062	140646.7812
80.6019881	149890.2188	134225.5625	117462.3125	151607.4375	158742.3281	161145.7969	146350.875	129245.4844	128765.8906	141040.1094	132448.8594	115211.6953	162005.3438	129204.4297	125707.6875	169993.0938	127008.0938	77052.5625	168209.9844	129171.0312	132267.0625	126875.7344	158578.1094	140321.0938	139251.9219	138181.7031	135105.9219
80.67724048	145375.75	128219.1484	111309.5938	147119.1875	153891.3438	155876.0625	141798.25	123497.5312	122143.6875	133947.2969	124118.9219	108557.7734	155132.4062	121184.0625	118055.3906	163999.5938	120430.0703	72175.9531	162211.875	121849.2812	125367.1484	118705.4844	152420.1875	132892.875	132419.75	130704.7812	129360.25
80.75483333	141021.625	122026.5938	104243.1797	142014.5625	148843.0156	150781.2188	136466	115906.8984	116020.8281	126857	115593.6953	101158.0156	150267.8594	112810	109331.6562	158265.2656	112332.6406	66412.3281	156593.4219	113226.8906	117072.9844	111288.6641	147326.8281	125029.9062	125642.7734	122935.4375	122690.6406
80.8355369	136075.625	114440.0391	96652.5547	136741.7031	143604.2812	145058.4062	130766.7031	108048.1172	108226.8672	118115.3047	106050.1172	93289.5703	143272.0156	103419.0938	100656.1172	150731.6562	104095.7969	60570.1016	149344.875	104435.7578	108467.9531	102064.0859	140953.5625	115581.8281	117098.7812	113935.3906	114946.75
80.91330714	130479.8594	105906.6484	88934.1484	131201.8281	136888.625	138373.7969	124874.5781	100035.0859	99570.2188	108350.3594	96856.1562	85225.6094	136285.5	93152.0938	91940	142809.875	94146.1562	54771.4805	141748.625	94209.2188	99587.6328	92498.2031	133861.2969	106445.2188	107738.7188	103979.2656	106896.625
80.99213333	124068.4844	96546.1875	80174.9453	124704.6797	129782.7969	130947.9844	117814.7031	90634.4688	89687.7969	97823.6406	86754.7812	76235.6797	127818.4844	82597.5703	82000.0312	134525.5625	83915.3906	48293.0391	133449.7188	83700.1484	89586.0078	82387.2031	125791.4375	96298.4453	97574.1719	93417.1562	97738.0625
81.067175	118586.25	88169.8984	71543.5391	117795.7266	123397.4688	123948.0234	110372.9531	81282.2812	81277.3516	88695.8281	76841.8438	67728.7188	119685.9297	73843.0469	72482.0391	126261.0625	75002.9766	42242.1758	125195.0938	74992.3281	79703.2344	73709.6797	118125.6406	86259.4844	88434.6172	84309.9922	88281.2578
81.14383095	111238.0938	78249.7734	62756.6367	110048.5781	114984.1875	115233.8828	102298.3984	71671.4141	71593.1172	77822.4219	66886.6953	59249.0117	109892	63554.7852	62746.875	116022.9219	65013.2539	36074.6094	115445.3672	65398.9141	69782.5469	63614.2656	108884.1562	75861.375	77849.0469	73776.5078	78480.9141
81.22174286	104105.3672	69350.1797	54741.1562	102200.2344	106709.9688	106870.9688	94078.6016	63057.1484	63200.6172	68467.2656	58245.4844	51957.0352	100695.6406	55362.4375	54671.5938	106502.7656	56806.7031	30952.209	106014.2422	57420.3047	61000.6055	55518.7148	99416.3281	66400.3906	68672.3516	64642.9844	69379.4609
81.30529286	95229.7734	59493.9141	46216.4531	92716.8906	96499.5391	96249.4375	84345.3828	54012.2734	54156.8398	58451.0742	49277.5273	43926.7617	89833.4922	46477.2148	46533.5703	94968.7266	47711.7227	25831.4844	94597.1562	48798.5273	51674.1172	46914.1172	88604.0859	56394.3203	58753.0195	54733.6953	59621.5547
81.38322262	86736.7031	51608.5547	39330.0625	83803.2656	87183.5234	86789.8984	75339.5703	46770.2109	46897.7109	50558.4922	42311.0977	37914.5586	79774.3125	40152.1797	40034.6758	84230.0547	41056.0352	21836.2773	84144.3438	42719.3828	44241.5664	40295.8398	79534.8984	48138.8438	50720.3203	47241.7188	51451.2969
81.4606119	77514.5703	44076.4062	33185.8867	74570.5938	77217.2266	76588.7656	66305.1953	40264.9023	40203.6406	43274.8672	36345.6172	32633.7539	69192.0312	34329.9844	34444.5312	73205.9766	34989.3516	18432.959	73367.9766	37192.9219	37663.6328	34254.6328	69271.8047	40919.4219	43325.6172	40162.5391	44111.7188
81.54100595	68320.0312	37813.7305	28212.248	65313.9023	67311.7031	66674.9062	57484.9297	34956.3984	34940.7852	37318.418	31490.9336	28513.6934	60016.9922	29784.0156	29907.1387	63348.9102	30217.75	15825.9238	63697.1328	33128.4609	32490.9023	29662.9805	60014.3281	34951.6328	37418.4219	34611.332	37774.1133
81.61815	59162.5391	32587.7969	24188.6406	56632.582	58203.9453	57422.9766	49325.2109	30509.6465	30021.0078	32546.75	27804.6602	25296.9746	51052.7109	26338.2305	26503.5723	53518.1094	26401.252	13686.5801	54253.4062	29683.1562	28218.1797	25998.7227	51213.4609	30076.1914	32278.2344	30056.4961	32467.2344
81.6964	51318.9688	28599.1543	20909.5156	48541.2656	50232.9922	49633.2969	42074.4609	26931.0996	26820.3672	28897.0664	24923.6035	22615.3789	44188.1172	23703.3379	23813.1289	45730.2734	23525.7598	12069.2441	46727.1094	27210.8535	24880.5547	23416.0781	43962.2109	26231.4414	28543.8945	26719.8633	28225.9453
81.77512857	43607.5586	25225.5781	18323.8184	41184.8672	42517.4492	42240.6328	35597.625	24102.3789	24025.623	25853.5312	22569.8008	20444.4766	37915.4688	21562.3164	21677.168	38872.1484	21003.0234	10857.0234	39881.3047	25114.3984	22118.9121	21124.1172	37421.2461	23094.832	25400.3652	23918.7207	24631.1465
81.85363929	37331.2422	22741.377	16594.2773	35728.4062	36701.5273	36360.3555	30986.3027	22195.125	21987.8125	23642.1055	20906.0078	19119.0391	33099.7461	20103.3047	20209.4414	33316.1719	19343.7422	9948.707	34499.4023	23667.9863	20299.6387	19594.7461	32235.7754	20947.75	23059.3105	21873.3711	22232.0859
81.9319631	31571.4062	20725.1191	15167.543	30923.4375	31285.0234	31320.1055	26932.291	20596.2129	20232.8828	21859.1562	19604.9883	17866.2793	28945.4453	18800.6367	19055.9844	28608.3242	17882.8379	9209.2734	29903.1172	22460.9922	18710.3926	18305.3086	28064.918	19193.9727	21153.043	20255.3652	20198.7969
82.01234048	27591.4297	19393.2188	14024.4395	26815.5664	27598.832	27789	23515.9062	19278.3906	19097.8203	20612.334	18617.6836	17016.125	26175.5371	17942.7637	17966.7031	25458.0098	16950.8828	8597.6025	26823.0957	21472.2207	17464.9414	17438.7285	24937.3965	17844.4258	19874.125	19094.8262	18585.4062
82.08642143	24204.9785	18218.2871	13187.2725	23778.7012	24590.4297	24826.0273	21106.5254	18377.6875	18139.7734	19537.1445	17756.5215	16277.7031	23767.7188	17202.2852	17364.3184	22769.7793	16161.9062	8205.3662	24176.4043	20848.2188	16671.5996	16671.7305	22567.8281	16776.1621	18848.9336	18173.0898	17456.5938
82.16775595	21505.1055	17392.0293	12624.3887	21648.2617	22151.3574	22513.6484	19432.7734	17692.2715	17372.6875	18753.7637	17223.7598	15717.9219	21946.2969	16645.9062	16809.5879	20673.5195	15474.6318	7819.2231	22096.8516	20211.793	15943.4805	16121.25	20619.5	16055.2529	18018.3281	17442.1875	16603.6758
82.244775	19459.0605	16723.748	12108.4932	19839.7051	20284.6875	20736.3477	17984.8477	17106.3047	16847.1523	18117.043	16695.4629	15373.041	20630.5605	16190.0283	16289.5176	19173.7031	15002.2969	7567.5815	20551.582	19836.5898	15385.1836	15674.5898	19203.793	15380.3633	17406.7051	16865.3516	15884.6699
82.32100833	17905.8086	16216.6484	11702.7285	18391.9805	18911.8906	19419.8926	16885.3281	16665.5156	16383.3633	17679.1211	16370.3906	14999.3438	19561.0938	15853.9551	15997.9697	17887.5781	14651.7314	7379.5444	19365.334	19404.8203	14990.8184	15330.1875	18007.8496	14873.9102	16913.166	16419.5195	15367.2861
82.39858333	16745.0879	15804.8086	11437.123	17319.4629	17800.8145	18405.9746	16133.8604	16253.4004	15978.0703	17253.3145	16089.4463	14721.9199	18789.0508	15548.8564	15632.9717	17089.957	14320.2578	7174.7656	18444.8594	19103.5586	14615.1172	15060.4277	17266.2012	14522.0762	16531.4609	16036.8789	14953.252
82.47490357	15940.1016	15516.748	11160.2793	16431.375	17088.6094	17712.1367	15537.5684	15932.1309	15685.124	16995.8652	15762.6543	14478.7217	18193.8086	15369.1875	15390.1865	16439.3281	14154.1523	7017.8218	17755.1738	18932.5508	14322.2275	14862.9707	16649.834	14206.1953	16232.0645	15803.6367	14610.1348
82.55363571	15155.7217	15212.8984	10938.6445	15727.4062	16240.8428	17075.334	14970.6846	15718.2363	15430.7695	16636.3164	15469.9707	14259.8428	17750.707	15056.3057	15129.5986	15887.0732	13846.248	6852.6362	17140.8105	18638.75	14086.4102	14526.1006	16070.2852	13922.5059	15936.8613	15487.415	14323.9043
82.63239643	14682.5293	14957.2285	10755.2373	15203.8545	15790.6611	16605.9316	14578.2256	15460.4766	15283.1074	16442.0195	15352.5801	14085.8535	17327.2852	14910.7607	15008.7217	15340.749	13690.7383	6712.3848	16658.2422	18320.9141	13861.0801	14401.7314	15696.5908	13694.291	15704.3945	15240.6943	14070.9814
82.71169881	14295.7012	14722.9678	10599.3037	14764.2607	15440.4004	16268.2148	14305.3926	15246.8164	15068.918	16223.3916	15062.0654	13905.5391	16928.3281	14660.5352	14735.3301	15031.2881	13457.834	6626.4287	16324.9521	18167.5234	13691.7363	14213.6562	15369.1953	13462.0391	15507.1982	15094.1914	13892.9961
82.78804643	14017.9668	14546.4121	10430.7607	14467.0996	15129.4326	15972.5156	14068.3154	15097.0605	14907.666	16074.0391	14914.7617	13705.5508	16741.4551	14562.4346	14528.335	14738.5244	13301.4443	6481.6514	16023.1875	17901.8145	13464.8799	14009.5049	15107.7471	13239.7344	15334.0166	14888.4951	13660.0469
82.86784643	13754.9375	14363.957	10284.3291	14195.1758	14783.6211	15692.4551	13774.9639	14892.7432	14757.668	15950.4883	14714.5527	13529.6592	16512.0547	14415.6406	14451.4629	14446.3818	13184.6035	6362.6943	15737.9727	17684.8262	13258.9004	13863.0566	14774.5889	13036.4199	15125.6768	14703.0996	13485.2959
82.94529405	13545.2012	14176.7383	10122.9941	13955.4111	14632.8438	15469.4707	13549.0781	14694.0498	14582.0459	15738.5996	14608.8164	13352.4863	16278.4434	14214.5859	14230.5186	14197.7109	12966.6084	6227.2534	15535.5127	17476.6445	13059.125	13754.9346	14547.6709	12887.6895	14988.543	14515.1084	13294.4736
83.02414405	13367.7227	13962.498	10014.1064	13781.0947	14376.2363	15279.5957	13396.0332	14551.3691	14456.2402	15546.3086	14377.4893	13204.9932	16029.791	14013.9072	14067.9854	14019.6709	12754.4219	6170.3906	15295.0762	17206.9531	12967.9883	13595.3193	14437.7705	12705.8633	14838.0381	14337.7754	13185.1211
83.10314048	13191.9619	13828.4678	9852.373	13580.0547	14172.5488	15101.7275	13173.832	14358.5107	14307.5547	15425.4219	14221.7529	13075.8271	15849.2354	13908.2305	13939.3301	13829.7373	12684.8633	6047.9839	15122.4277	17122.3359	12783.042	13398.8145	14232.2012	12548.248	14682.8516	14194.584	13016.2988
83.18044524	13021.9697	13668.8047	9728.3486	13413.2842	14011.0732	14871.9707	13026.1816	14221.1182	14073.0625	15267.8145	14064.2119	12976.7539	15609.7305	13743.334	13754.6553	13610.584	12496.8242	5994.0718	14848.5107	16886.793	12664.916	13337.8047	14021.2734	12409.3242	14534.457	14030.8301	12880.0469
83.25905357	12890.5234	13532.5684	9665.2881	13262.5752	13815.6572	14729.1738	12898.873	14056.4619	14081.2676	15121.2627	13973.7676	12799.8633	15537.8096	13679.2617	13604.9004	13356.9766	12425.7451	5826.7979	14661.5059	16783.7949	12514.4023	13238.3408	13927.6172	12330.8281	14382.2031	13949.959	12784.8252
83.33738333	12769.6582	13423.1221	9547.6758	13125.6191	13696.9141	14584.6191	12709.668	13936.6992	13956.873	14961.0938	13867.7266	12725.3027	15411.4404	13498.6836	13495.5771	13297.2617	12268.0732	5805.0439	14547.3877	16685.0859	12441.8604	13067.9883	13729.2432	12154.0449	14279.3633	13852.1953	12627.5781
83.41499762	12623.918	13274.8711	9448.4346	12984.2402	13547.2949	14434.1494	12571.6113	13782.7441	13843.8105	14829.25	13730.1904	12650.3408	15265.3496	13379.8096	13455.0225	13164.6406	12097.5918	5709.376	14392.6172	16538.7812	12287.8047	12990.0742	13649.8965	12017.585	14160.4727	13728.0742	12486.6455
83.4946131	12512.0059	13157.4922	9344.1289	12836.6953	13407.9062	14318.2627	12468.8955	13664.6914	13738.4609	14692.0088	13666.5723	12542.4395	15155.8291	13237.7793	13288.7988	12989.666	11999.2422	5621.8281	14233.6621	16403.4766	12210.3271	12913.4609	13453.6924	11917.5361	14049.5381	13607.166	12406.4443
83.57125952	12387.4805	13063.9043	9228.707	12729.5449	13301.3242	14203.791	12330.8613	13592.5254	13527.9434	14545.377	13527.5957	12402.8086	15058.6191	13165.9014	13160.2686	12816.7656	11930.1514	5522.3862	14089.8301	16303.5508	12062.6982	12796.9922	13347.4873	11749.3955	13919.8066	13496.8428	12262.9824
83.65070119	12308.3086	12995.8711	9129.9814	12626.9355	13193.5215	14090.8457	12213.7324	13454.8359	13485.2783	14471.2246	13548.1953	12333.1758	14965.8828	13060.5615	13079.8887	12756.043	11864.8135	5477.4541	14049.751	16144.748	11924.9111	12701.4023	13072.0176	11675.9463	13827.6094	13390.085	12167.5088
83.7294881	12216.6689	12898.7285	9077.6367	12516.3945	13075.7666	13995.3906	12112.3984	13310.0244	13379.9111	14294.5732	13378.1289	12218.7891	14853.6367	12930.0732	12978.1982	12601.9111	11685.2988	5432.1025	13865.4141	16038.5615	11832.4766	12643.4414	13188.3203	11537.5537	13707.7959	13302.3633	12078.0488
83.80686786	12129.4355	12774.4385	8964.9463	12428.4678	13006.4668	13858.8271	12044.1172	13253.0791	13251.4512	14190.3867	13281.043	12141.5127	14701.0195	12793.4043	12822.2764	12540.9746	11528.043	5315.0967	13784.4424	15925.1016	11759.4746	12515.8877	12968.2188	11515.1836	13646.0176	13197.5742	11984.2949
83.88719762	12001.4688	12672.5908	8877.3955	12351.1387	12865.4404	13728.8662	11899.6133	13150.2402	13194.7617	14053.3008	13162.9102	12039.1914	14575.9287	12703.3896	12758.9746	12374.5918	11503.8564	5271.8276	13620.3955	15769.6777	11692.5752	12414.9863	12893.8887	11317.0977	13491.9336	13056.9688	11871.9658
83.96284286	11912.7627	12569.3623	8766.4199	12225.0713	12715.1553	13620.5312	11799.9219	13027.1084	13143.9453	13988.6221	13069.6816	12007.4014	14547.0547	12638.3545	12674.4404	12240.7256	11375.2148	5234.9175	13545.5215	15638.5049	11543.5977	12306.0273	12816.4023	11195.6855	13399.3633	12950.9434	11755.6152
84.04120714	11821.7949	12483.3213	8700.6514	12115.668	12674.375	13495.4863	11658.4658	12883.8838	12999.7637	13830.4297	13052.416	11921.0391	14331.6875	12515.8906	12636.1016	12108.9688	11276.4932	5157.9575	13387.4746	15584.1221	11440.9473	12240.665	12705.5303	11067.9141	13287.6924	12884.4531	11691.5928
84.12154881	11760.585	12377.3789	8620.3574	12028.2734	12577.9932	13418.7354	11589.8857	12792.5029	12934.377	13793.752	12911.957	11831.375	14225.9102	12422.9902	12465.6904	11986.668	11189.2227	5081.5322	13277.2324	15483.7275	11342.1914	12207.1191	12551.1846	10965.3936	13200.7783	12780.7549	11590.9883
84.19702619	11641.8818	12267.0586	8522.6748	11944.9668	12467.5195	13328.374	11474.6924	12667.1553	12738.8418	13731.3701	12761.3057	11747.3613	14096.1182	12365.7793	12408.1758	11867.6777	11158.7998	5030.5859	13157.6699	15455.6602	11225.4375	12052.8477	12492.5977	10886.792	13078.7764	12716.4961	11488.709
84.274325	11547.4658	12174.5996	8454.0977	11838.8496	12310.1582	13212.5332	11392.0254	12589.2822	12750.0996	13602.6387	12661.0059	11686.0156	14071.458	12260.8145	12343.7812	11812.875	11049.4102	4980.7593	13074.0986	15277.1738	11178.0586	11910.7314	12375.9785	10778.6611	13011.25	12571.9062	11407.2285
84.35364405	11442.4023	12073.4355	8368.4951	11719.6602	12178.7031	13114.4082	11318.5703	12444.2754	12671.4824	13547.1436	12597.5674	11599.25	13979.5996	12122.1777	12178.4121	11714.4824	10892.5703	4866.7178	12953.2871	15068.417	11037.0664	11883.4199	12263.5371	10707.7119	12894.5127	12459.4229	11316.7109
84.43107024	11402.4102	11973.1426	8295.3516	11642.0029	12201.6348	13029.4727	11255.9316	12350.1475	12562.7676	13439.5195	12471.9033	11483.2715	13845.5684	12084.2295	12101.2207	11554.5928	10856.4971	4805.1772	12829.248	15028.2188	10940.5029	11782.9053	12180.1387	10580.9111	12780.1445	12406.4082	11202.5557
84.5082119	11285.0508	11890.8848	8225.209	11577.9941	11993.6543	12886.2656	11135.8398	12203.25	12467.4727	13321.6445	12429.3066	11397.791	13752.6865	11987.8008	11965.5449	11532.7471	10750.3281	4751.373	12777.8652	14969.5205	10805.457	11657.3379	11993.541	10519.3535	12722.4316	12309.1484	11112.8174
84.58743571	11218.2676	11812.0693	8135.2148	11471.959	11906.7617	12815.4658	11051.8379	12179.9463	12367.4365	13266.8926	12256.5664	11282.6641	13649.5586	11925.7207	11928.1738	11380.4023	10695.998	4709.5063	12644.9824	14761.3096	10706.6279	11550.4551	11906.5518	10340.0244	12628.04	12221.0908	11005.9766
84.66650238	11148.6494	11687.752	8064.5396	11381.9727	11779.2031	12720.8574	10977.0889	12046.3213	12279.7539	13119.2705	12141.2119	11172.1816	13510.3594	11747.668	11865.0186	11310.1621	10450.4531	4671.9683	12562.999	14613.5391	10630.4092	11455.5352	11860.6074	10251.7803	12528.9668	12094.335	10941.5195
84.74824048	11054.8193	11604.1533	7988.5273	11310.1367	11714.0693	12652.4385	10869.2656	11950.708	12182.9248	13063.7539	12111.5078	11147.0137	13419.6719	11714.9062	11765.8486	11145.8887	10422.9658	4515.6587	12428.0762	14503.0918	10486.1357	11460.0986	11687.2148	10186.5781	12395.6094	12013.083	10815.4375
84.82668333	10956.9727	11518.0059	7905.8818	11238.7109	11587.9365	12544.501	10811.4717	11875.2881	12048.6328	12946.4482	11908.0557	11004.9121	13322.9297	11596.4277	11634.1816	11008.1016	10339.6094	4436.5791	12331.7148	14463.7178	10399.6523	11321.2422	11583.6104	10114.75	12304.6484	11919.2793	10731.1133
84.90425595	10849.9844	11427.082	7800.4067	11087.6475	11382.5195	12441.1777	10690.1738	11774.9932	11953.4746	12877.8301	11894.126	10920.0049	13261.0967	11518.415	11596.1465	10950.1836	10233.416	4411.0674	12277.1338	14344.5518	10347.001	11215.6064	11463.3027	9948.8955	12238.6162	11857.3799	10622.9209
84.98104762	10802.6748	11362.0049	7743.2905	11030.6377	11375.0186	12359.6504	10624.7783	11695.5986	11966.5957	12765.0332	11778.6338	10832.5039	13158.8438	11435.2178	11499.0508	10800.4707	10103.5312	4383.314	12108.75	14224.4707	10235.7051	11133.0186	11400.1973	9827.2197	12159.1016	11779.9717	10544.5566
85.05829881	10715.8047	11243.3926	7664.8203	10937.4941	11239.4404	12288.6738	10548.4492	11565.5166	11831.3867	12636.4121	11688.3047	10745.0361	13020.0537	11277.75	11344.1543	10734.5059	10045.417	4284.8242	12043.2715	14167.6328	10171.3789	11018.3301	11326.3984	9767.9756	12094.6357	11685.3613	10448.0859
85.13610595	10616.293	11184.8223	7578.8325	10860.6484	11167.3887	12146.5449	10427.9551	11521.0146	11611.4482	12563.2988	11626.5127	10713.7656	12951.1875	11240.5049	11293.7734	10622.7344	9921.6875	4217.3906	11924.1992	13996.0742	10098.2305	10992.1973	11235.8252	9681.9834	11970.2852	11626.5586	10359.1748
85.21556548	10556.8076	11113.1445	7500.5967	10761.6016	11087.6465	12062.3945	10344.4795	11448.9766	11606.3193	12447.5127	11535.3545	10585.4775	12813.001	11143.9395	11168.8857	10405.7295	9923.8193	4140.5181	11760.3096	13937.9668	9979.9883	10924.2002	11043.2773	9561.0635	11859.084	11506.2998	10274.1855
85.29286071	10479.5264	10987.0986	7424.1846	10687.3672	11004.9561	11991.082	10254.4141	11336.1777	11553.7188	12383.5645	11488.1074	10487.5967	12724.0586	11061.3789	11130.5469	10369.0596	9777.0156	4117.0879	11639.8135	13840.0723	9874.8721	10809.4951	10969.8984	9473.2236	11803.2207	11435.0059	10185.0391
85.3738119	10384.376	10915.3477	7328.5596	10611.3184	10895.9004	11860.7959	10132.3438	11219.9395	11389.0391	12252.0049	11348.998	10466.292	12632.7598	10996.4893	11048.5898	10234.874	9720.9531	4025.0398	11516.2607	13762.6855	9789.8271	10747.0303	10865.6621	9357.668	11683.4707	11311.8652	10093.1602
85.4522881	10301.0273	10827.3047	7256.4751	10524.9805	10764.2236	11770.8223	10058.6738	11144.6816	11380.2676	12132.0137	11237.5352	10329.1953	12571.9219	10825.75	10959.9082	10144.9219	9574.665	3993.335	11349.5625	13663.9434	9702.2637	10625.7793	10782.8018	9268.3008	11594.6396	11244.1094	10010.7627
85.52876429	10200.2217	10723.1543	7191.8105	10410.7852	10711.2295	11691.791	9987.04	11030.624	11242.7109	12065.3125	11136.6992	10256.7793	12400.1816	10738.4756	10801.3906	10035.9561	9456.1553	3923.3804	11212.0078	13657.5293	9623.8809	10600.252	10724.3936	9159.6572	11533.8418	11173.5859	9933.1836
85.60589643	10139.3936	10644.8145	7100.23	10323.9072	10587.7031	11592.9678	9943.6172	10973.1035	11129.5479	11978.0098	10973.8516	10182.2314	12355.2363	10640.7471	10690.5693	9968.5703	9332.79	3849.9866	11140.1445	13466.5723	9528.9463	10469.1768	10668.4961	9120.2988	11442.002	11066.6934	9865.8018
85.68546786	10056.3125	10558.4395	7050.52	10251.0742	10569.8145	11541.4922	9855.2197	10869.584	11028.5176	11899.8945	10914.3262	10143.8604	12179.8301	10561.7998	10634.2871	9859.9385	9258.3066	3797.2515	11020.9873	13344.1416	9421.0801	10392.7695	10562.5273	9048.9941	11341.0391	10967.1094	9741.167
85.76299881	9960.1592	10466.6309	6954.8413	10183.2559	10462.1875	11439.998	9775.623	10823.6777	10978.3545	11785.0566	10773.1719	10028.958	12115.9023	10474.9766	10548.1514	9747.2939	9191.0352	3736.2844	10892.041	13331.8555	9367.6865	10344.084	10447.7266	8923.8281	11270.748	10875.6641	9682.5449
85.84242738	9906.2881	10371.1074	6913.9517	10098.3848	10461.8496	11320.4395	9677.417	10685.4863	10829.1406	11729.3809	10689.1172	9978.0371	11969.6895	10413.5273	10466.4277	9569.5273	9081.6885	3709.1455	10744.9512	13119.7148	9262.6016	10281.2793	10393.207	8844.6152	11166.0186	10817.9043	9598.6162
85.92166905	9816.4287	10282.3164	6798.7222	10049.3555	10322.9902	11223.9629	9612.9941	10657.0039	10743.8154	11654.001	10668.1865	9931.5	11939.4844	10370.8809	10408.0068	9534.4141	9019.8145	3657.8052	10644.9492	13166.4023	9154.4287	10197.4863	10339.8906	8753.7197	11091.7383	10763.6143	9497.3193
86.00146667	9740.9004	10200.2549	6748.9141	9958.1016	10208.3643	11130.3535	9514.7451	10555.3525	10783.248	11541.9639	10584.4219	9855.6738	11863.7188	10259.3379	10297.3291	9418.5117	8901.3145	3542.5649	10546.8662	12964.1221	9086.4121	10163.6094	10245.2529	8740.9043	10994.3867	10641.0205	9458.0059
86.0784369	9690.1777	10109.7695	6692.9683	9867.6436	10170.0947	11074.1387	9467.1377	10484.8662	10716.6621	11421.2871	10453.1133	9764.4072	11704.6758	10141.0361	10166.8086	9337.542	8825.3506	3475.3059	10455.9609	12901.123	9035.4775	10020.5137	10191.7949	8653.541	10908.4922	10566.0342	9400.2988
86.15887381	9570.1943	10038.0674	6593.1729	9789.1689	10049.7695	10922.1055	9433.1484	10420.707	10564.916	11379.1738	10356.748	9654.0859	11674.1113	10086.1807	10138.6133	9344.9902	8773.6484	3486.2769	10428.6924	12866.6836	8925.8945	9936.1807	10012.9521	8509.6377	10843.2676	10478.5781	9280.8916
86.23514048	9531.793	9974.8086	6525.6558	9718.2617	9988.8164	10849.2461	9309.1777	10315.5977	10532.3682	11308.4365	10329.6162	9638.8662	11617.0586	10039.499	10089.6143	9220.5	8718.1777	3384.8279	10328.6045	12753.4395	8852.7764	9879.5332	9928.6367	8411.0225	10774.1475	10441.1221	9197.2666
86.31460119	9438.5576	9890.1357	6475.8711	9658.5977	9891.7588	10793.4004	9230.5674	10230.7695	10420.4512	11217.3096	10237.4209	9556.582	11572.1992	9927.71	10047.0205	9122.4219	8603.8398	3341.1721	10227.0332	12613.6123	8741.8096	9839.7881	9837.7764	8354.25	10695.4453	10319.1562	9116.8105
86.39263214	9396.8838	9827.0566	6410.1084	9593.8848	9816.6562	10726.2451	9187.0215	10164.625	10413.8047	11129.2754	10177.9736	9405.4141	11506.7188	9826.8721	9971.3838	9070.7783	8511.5791	3307.7627	10157.1562	12566.9971	8673.25	9720.1973	9802.8594	8236.7412	10618.7207	10248.7744	9017.5674
86.46878571	9299.9004	9745.1377	6329.0693	9507.1338	9721.2471	10617.3281	9123.1172	10097.3184	10273.9199	11056.2744	9998.5342	9358.9248	11379.6406	9774.6416	9843.0654	9029.5156	8470.1777	3206.96	10116.9297	12540.3242	8630.4619	9632.6729	9678.6768	8236.1768	10530.085	10187.4336	8990.3125
86.54811667	9224.4297	9657.7773	6278.0352	9416.2773	9642.4678	10560.3936	9040.2002	9996.1602	10223.4619	10936.5977	10012.6602	9291.4492	11311.9072	9697.9141	9746.5811	8888.335	8401.1406	3147.2646	10008.3096	12458.6758	8546.7539	9559.3672	9599.5244	8159.7534	10471.3682	10112.8936	8935.7969
86.62267381	9142.4473	9581.4902	6201.9814	9365.8359	9537.7881	10463.8877	8945.2148	9899.3154	10170.998	10875.2637	9877.2305	9235.2422	11339.0684	9601.0322	9742.2617	8822.7842	8251.6621	3162.6348	9911.6719	12314.2285	8459.8223	9514.9287	9455.4502	8007.7739	10366.2715	10027.1201	8832.4746
86.69956429	9090.417	9519.0527	6148.1123	9276.418	9520.6846	10384.2998	8852.1396	9834.3936	10087.4463	10777.1143	9859.6816	9135.4922	11126.5635	9534.0723	9621.6016	8715.5518	8208.6982	3080.844	9795.291	12274.334	8410.5879	9422.6318	9453.7227	7924.3687	10305.5	9948.1377	8746.2402
86.77965476	9020.8975	9428.2227	6053.5757	9201.8887	9379.584	10319.4062	8803.1445	9724.0264	9980.0977	10693.335	9725.8857	9082.4316	11074.1035	9428.7822	9521.084	8647.9248	8092.4824	3056.9558	9759.4453	12150.5029	8302.6875	9313.2627	9370.7119	7841.8062	10225.2354	9867.3965	8698.6494
86.85972857	8980.3047	9368.9961	5982.1899	9133.791	9379.1396	10229.4199	8717.041	9684.7617	9980.502	10669.6426	9688.9658	8975.918	11046.9707	9393.5469	9495.333	8547.3604	8101.1118	3031.6816	9694.5977	12114.126	8255.1895	9262.5371	9250.7373	7736.2974	10157.7148	9778.6396	8612.2344
86.93875952	8873.1016	9282.4463	5944.0146	9079.7695	9318.5254	10117.7598	8643.3623	9568.6543	9826.7695	10557.748	9558.3291	8930.8555	10902.9385	9286.5947	9401.7988	8418.2334	7999.9561	2938.9102	9587.0752	11993.2471	8155.2275	9203.2031	9181.2383	7666.1602	10064.8535	9694.584	8548.5176
87.01883452	8800.9414	9216.7617	5892.4565	8995.1367	9214.2871	10029.2344	8571.9346	9496.4023	9704.3867	10511.4609	9522.415	8820.3096	10768.1807	9214.25	9301.4023	8392.958	7858.0176	2866.3765	9498.5596	11895.4414	8083.7568	9153.6768	9133.9824	7643.5723	10000.4072	9617.959	8504.959
87.09925476	8728.3857	9126.0771	5804.9653	8915.2666	9132.8135	9950.4736	8483.4443	9451.6396	9628.7578	10389.96	9422.3262	8757.5078	10725.3936	9125.9746	9271.8477	8272.7764	7778.9912	2816.1858	9440.3438	11766.7686	8003.085	9094.2061	9019.9551	7543.8784	9888.9873	9511.2109	8417.7773
87.18394524	8661.7803	9036.6035	5743.6489	8814.1104	9136.4121	9883.1641	8417.5146	9348.7256	9530.001	10273.5703	9357.3145	8680.5176	10579.0918	9040.46	9153.9453	8168.1382	7699.2861	2725.1858	9324.2402	11678.6328	7889.7437	9000.1152	8939.4727	7490.1299	9827.1504	9432.6133	8316.7646
87.26437857	8638.6914	8964.3896	5674.5161	8737.4795	9087.7422	9816.916	8322.3848	9293.8135	9524.1387	10216.7549	9272.9219	8606.3291	10498.6875	8958.8164	9077.543	8079.8291	7656.1836	2754.041	9250.0566	11669.8252	7855.5537	8916.0752	8896.2373	7315.9326	9771.1689	9371.5127	8238.5107
87.34575952	8542.9482	8911.4258	5596.1016	8678.5244	8990.627	9715.6865	8270.4355	9254.209	9410.127	10172.6006	9243.5293	8557.8057	10492.3242	8896.2871	9058.292	7990.4482	7538.2891	2709.6755	9165.9277	11582.3965	7763.4668	8856.7451	8795.4834	7230.0537	9678.9551	9294.2266	8170.5229
87.4244631	8438.666	8807.6221	5544.479	8599.8691	8919.3145	9614.3643	8188.6313	9129.4941	9326.5029	10021.5303	9145.1699	8501.9336	10352.2314	8810	8989.5303	7919.3735	7478.6963	2631.3958	9051.6201	11503.7314	7715.271	8801.2354	8737.4316	7168.9399	9613.25	9209.0117	8101.0806
87.50518214	8411.5	8747.2773	5490.8311	8546.2266	8843.165	9554.9805	8155.9829	9049.4482	9340.4072	9969.4863	9053.3652	8446.7344	10315.041	8731.2441	8903.5283	7808.9775	7366.7544	2514.8706	8954.5859	11348.7168	7648.6616	8734.8682	8689.293	7169.5645	9508.4189	9107.2686	8046.2529
87.58833095	8337.0488	8685.4609	5411.7959	8455.4365	8726.4941	9504.0498	8065.0552	9006.583	9262.5977	9904.9971	9033.3525	8328.0371	10221.3965	8682.6934	8789.9326	7725.8594	7329.9209	2518.7261	8908.5938	11315.4268	7527.0845	8641.6689	8534.3545	6992.2441	9439.3906	9042.1924	7972.7817
87.66739762	8254.6436	8597.0098	5356.4248	8384.3438	8606.7363	9404.041	7989.541	8943.7148	9214.0996	9810.0039	8919.7041	8297.4639	10209.3545	8548.333	8722.0771	7708.4072	7255.9502	2490.9453	8847.3555	11242.373	7510.7358	8563.708	8486.252	6941.8994	9388.1455	8977.333	7890.8594
87.75348333	8186.3232	8539.5449	5283.0933	8304.3281	8581.3779	9334.9883	7927.7417	8857.6006	9094.4014	9754.1172	8855.1846	8210.6826	10095.1201	8472.4033	8627.792	7620.3262	7183.6963	2406.6936	8785.9658	11150.9629	7412.6611	8496.6445	8408.6172	6918.4819	9307.5938	8935.1943	7830.0977
87.83408929	8080.8066	8468.0166	5232.6113	8260.8252	8489.6172	9273.8135	7845.5303	8768.6699	8985.5645	9704.2441	8746.6543	8152.2676	9944.0322	8375.3027	8620.5781	7517.1523	7084.0674	2368.7725	8672.9531	11048.8535	7359.1855	8435.1963	8352.7979	6815.77	9240.4766	8842.0039	7749.4639
87.91667857	8005.543	8399.4902	5139.3149	8191.6201	8439.6094	9156.0977	7754.2695	8701.1523	8834.8438	9605.418	8678.1074	8054.0161	9866.124	8325.8896	8577.4004	7475.8887	7008.4453	2334.0464	8618.04	10959.3955	7250.1016	8352.6416	8276.8047	6703.5713	9169.5566	8767.4375	7654.8589
87.99763095	7957.8027	8324.8584	5088.2949	8106.374	8361.9912	9083.0088	7690.8032	8642.4697	8851.8604	9512.8213	8638.6494	8002.1465	9837.4443	8241.291	8516.1357	7384.9287	6931.041	2301.4448	8534.9258	10844.6182	7172.165	8303.6562	8167.7119	6599.9824	9096.8203	8705.2109	7588.2676
88.07393214	7885.6934	8242.2852	5059.6992	8030.6284	8250.9883	9038.0615	7681.5562	8550.2754	8754.0664	9425.8662	8508.4492	7957.814	9793.1846	8136.8481	8374.8398	7310.1392	6838.8779	2218.1433	8447.3076	10804.3936	7134.0298	8258.6797	8117.4404	6599.2627	9037.165	8658.4629	7556.873
88.15049643	7828.333	8175.085	4980.9194	7981.2207	8194.2783	8966.7656	7580.3066	8496.8789	8730.2402	9372.3506	8477.2715	7867.9336	9692.6367	8094.1343	8354.1787	7258.0806	6809.6323	2226.0671	8416.1562	10753.0801	7093.2676	8158.2666	8039.4258	6433.0718	8964.9951	8579.5273	7458.5264
88.23047381	7761.5732	8106.5454	4914.0278	7921.5571	8153.8574	8888.1748	7528.6968	8438.6289	8618.4775	9300.3262	8372.1348	7816.001	9624.3535	7996.0684	8258.5703	7122.3906	6772.209	2119.3979	8325.7295	10683.8418	6966.8711	8137.7983	7907.0127	6428.8374	8878.6904	8514.9473	7407.4688
88.30793095	7713.4336	8026.8892	4834.7632	7834.4722	8067.1177	8820.418	7406.0396	8356.2998	8590.4463	9199.1299	8366.251	7760.4619	9586.4961	7964.9531	8231.6699	7056.3071	6708.9888	2139.592	8283.3135	10590.085	6931.2998	8081.4702	7802.7085	6260.7803	8829.7656	8449.1172	7326.9976
88.382675	7621.3848	7976.8857	4788.3936	7784.3604	8009.2529	8734.9209	7367.7212	8311.9082	8499.3223	9128.9883	8290.6924	7659.668	9492.4541	7862.0371	8175.2388	6964.8862	6600.8438	2093.8167	8217.3975	10525.5332	6858.813	8010.5503	7788.7661	6228.8101	8762.7627	8388.2744	7257.7114
88.46037619	7592.6318	7903.0688	4748.0205	7708.187	7976.4341	8685.9268	7319.2095	8241.75	8449.2656	9085.0791	8194.8818	7593.3135	9439.1045	7793.1328	8096.71	6928.437	6610.5439	2039.1262	8131.4136	10495.6787	6800.0239	7954.1826	7684.6816	6140.21	8689.1562	8331.5146	7219.8975
88.53890119	7520.7192	7849.3975	4688.8691	7603.0952	7886.1963	8587.9941	7285.4033	8161.9087	8369.8926	8975.5039	8117.6299	7547.3008	9378.1025	7674.0312	7980.521	6944.5176	6484.1211	1985.1405	8101.0767	10387.585	6712.8916	7858.2812	7628.0791	6130.0669	8647.6494	8259.4941	7169.6597
88.6214369	7428.9536	7768.4097	4621.0728	7541.3027	7832.4834	8489.0205	7151.7637	8079.6841	8270.0703	8936.9854	8108.3154	7506.5322	9288.9131	7632.1606	7970.0127	6801.0659	6434.5029	1964.934	7980.5264	10320.7383	6646.7671	7860.6328	7456.5986	5996.4331	8547.3096	8184.3306	7068.4185
88.70179167	7392.1895	7702.0508	4557.9326	7450.6484	7768.4531	8431.7012	7085.2925	8012.3242	8255.6729	8899.2402	8055.127	7401.6904	9216.1885	7550.6221	7928.0122	6750.9971	6332.4717	1906.7611	7907.752	10153.1836	6573.5649	7804.5752	7406.3086	5893.4878	8484.7207	8125.0684	6994.4297
88.78142619	7304.4736	7656.3613	4508.6084	7398.4814	7677.1768	8347.6602	7033.626	7932.3359	8172.4307	8846.4609	7949.0396	7400.022	9155.0254	7529.79	7862.2002	6676.8701	6277.4355	1895.9818	7848.7056	10144.1172	6495.918	7713.1816	7326.1777	5857.8896	8423.335	8065.3389	6959.6846
88.85970595	7247.7285	7580.2441	4449.3872	7293.2803	7615.9341	8287.3848	6963.9697	7895.2334	8133.0547	8781.4814	7882.5039	7261.7812	9105.0117	7432.124	7749.4854	6563.5908	6183.6787	1841.3461	7778.1641	10031.418	6472.0776	7653.2783	7208.1396	5771.4072	8338.6621	8007.0713	6887.8359
88.9407631	7207.4351	7514.9858	4381.4976	7244.3457	7550.5483	8230.1543	6883.4248	7828.8784	8143.2871	8688.8848	7788.7935	7235.4692	8977.957	7322.3994	7710.3047	6491.7095	6103.7451	1802.5167	7686.8896	9960.6055	6417.4707	7580.875	7187.4902	5701.1206	8275.7314	7941.7031	6845.7764
89.01762381	7093.4756	7454.9971	4318.1167	7165.8892	7463.8066	8151.9707	6839.2275	7748.7979	7999.7031	8598.1084	7731.6621	7179.29	8958.1562	7297.8638	7639.1899	6473.562	6099.8477	1782.8977	7636.0063	9959.3457	6357.5962	7517.6406	7114.3398	5638.6074	8234.0508	7884.7236	6744.6245
89.09496786	7067.5439	7396.1064	4309.9644	7118.1943	7419.0576	8100.1367	6777.7109	7701.9824	7989.5928	8548.5742	7693.751	7137.1904	8903.8135	7219.0381	7628.376	6377.9272	5987.2031	1734.7507	7558.4678	9808.1025	6275.6982	7467.1724	7048.7642	5569.6816	8147.7344	7834.9741	6691.8477
89.17240595	6994.1841	7317.1855	4221.7041	7049.9819	7348.0361	8042.1055	6722.3892	7624.2285	7852.8169	8466.6191	7674.27	7062.6782	8799.5635	7158.5352	7557.2461	6315.7446	5896.2036	1721.7693	7478.5059	9736.3125	6260.2266	7426.9111	6990.6318	5512.8604	8082.8037	7757.6152	6634.8384
89.25216667	6949.0381	7267.333	4184.7344	7010.3467	7290.6772	7957.4717	6672.8784	7557.4316	7850.7061	8384.2773	7581.8213	7034.4443	8717.4453	7068.2852	7484.3828	6235.4829	5869.5547	1659.2484	7442.9033	9690.6836	6190.748	7361.9263	6963.3555	5480.2207	8036.8379	7723.0874	6600.0166
89.32843929	6860.7334	7229.0537	4110.3887	6948.5576	7199.625	7883.4878	6596.7622	7546.3716	7829.3291	8341.9473	7546.6831	6964.3467	8714.457	7043.4648	7450.8389	6136.9434	5832.4399	1598.2837	7338.8687	9685.3574	6121.9009	7293.4541	6894.5898	5414.8867	7958.4121	7654.7783	6542.125
89.40833333	6808.1914	7145.8608	4053.8059	6879.54	7135.6069	7779.3984	6529.8354	7484.292	7813.832	8285.4004	7484.9668	6889.373	8595.5869	6969.3525	7379.7461	6028.7437	5775.959	1558.0443	7279.0527	9533.5967	6064.6245	7278.7729	6820.3809	5334.8477	7895.9258	7559.5586	6450.0205
89.48780714	6760.6367	7057.2905	4022.8628	6813.8477	7141.873	7784.9375	6478.4736	7405.2368	7654.5557	8186.8008	7392.7134	6826.6968	8492.999	6865.8535	7303.5068	6005.4307	5684.3701	1542.3846	7215.8926	9483.3535	6016.8706	7226.1426	6825.1528	5307.1367	7855.0703	7533.3979	6416.4365
89.56808214	6669.3809	7031.3389	3977.792	6764.4883	7028.502	7691.8447	6424.1353	7350.0234	7572.4736	8118.5693	7289.8584	6795.4194	8478.2227	6813.2456	7234.5996	5974.8032	5641.7793	1479.4153	7189.6255	9439.7012	5934.3105	7126.0591	6780.4409	5240.8452	7795.418	7447.5601	6355.8877
89.64410476	6621.2451	6988.2148	3915.3762	6728.729	7000.2197	7629.1885	6402.5054	7299.2412	7538.2666	8071.0645	7257.0825	6732.9502	8421.6162	6762.623	7215.9307	5901.7861	5569.939	1464.2388	7110.7334	9354.2344	5906.6377	7070.9214	6655.0752	5103.2266	7724.5527	7402.2959	6295.498
89.72699762	6568.3286	6924.3477	3855.3635	6675.208	6933.6348	7541.1514	6314.0684	7241.353	7524.749	8009.1152	7235.4717	6687.124	8334.6035	6740.0415	7176.4941	5820.4502	5586.7935	1446.5175	7041.8765	9363.0684	5835.1709	7052.3926	6597.4902	5092.5352	7650.9683	7348.7002	6220.519
89.80218214	6512.626	6861.8501	3802.4707	6613.3135	6912.6665	7485.9434	6281.6572	7159.9336	7404.9912	7985.2856	7111.8584	6624.6484	8290.4111	6646.6191	7072.2002	5812.5933	5422.3286	1382.8907	6980.3193	9250.7725	5735.29	6973.5474	6608.7764	5009.6035	7611.8447	7272.0469	6182.3896
89.88247857	6462.0049	6788.1631	3747.887	6539.623	6793.5303	7404.1191	6202.7227	7077.6274	7345.7998	7898.5073	7091.9688	6577.4609	8208.3945	6604.7583	6997.9595	5762.9883	5393.3735	1357.3629	6921.4824	9150.165	5676.2856	6931.4648	6470.8389	4968.7471	7534.2188	7211.8652	6115.6846
89.96601071	6382.5103	6742.9282	3735.4893	6477.7734	6747.0811	7373.416	6155.4507	7049.9629	7326.6035	7841.981	7027.7578	6500.873	8153.9307	6531.1123	6996.9282	5644.6235	5317.5322	1327.6499	6866.2695	9057.9629	5652.5049	6890.7383	6459.6025	4860.5068	7425.8311	7158.6411	6077.6089
90.04712024	6313.1406	6674.2021	3672.9419	6427.521	6663.2148	7274.4434	6098.2373	6941.1445	7206.2598	7792.9058	6983.1831	6454.2134	8108.0811	6515.5337	6881.8623	5646.8286	5300.6919	1268.8219	6815.7871	9002.9336	5592.5708	6808.5508	6335.4214	4853.1982	7404.4595	7090.5811	6032.6001
90.13351429	6242.8584	6601.04	3584.373	6372.5562	6646.0708	7239.0547	6042.9604	6895.0254	7159.668	7745.1455	6843.7754	6400.5566	8054.8516	6410.3926	6827.0234	5516.0703	5222.729	1192.9617	6775.9453	8950.9668	5475.8779	6830.041	6297.4316	4817.1431	7332.7412	7065.3184	5951.0186
90.2141131	6174.0918	6552.1719	3548.1841	6342.3003	6567.8955	7201.7959	5994.9556	6840.1445	7096.9365	7684.2344	6824.2344	6299.4512	7981.6333	6418.6543	6759.8477	5476.5024	5119.7998	1179.6167	6691.062	8806.0234	5426.9258	6728.3467	6246.6812	4762.7168	7256.7441	6991.7646	5886.7773
90.29390476	6113.7979	6487.2964	3506.6653	6263.1089	6496.4312	7109.7705	5922.5215	6801.8203	7081.5	7619.4141	6825.8623	6268.5439	7941.5776	6319.6162	6738.6836	5407.4692	5037.2466	1157.3354	6610.9902	8744.3184	5396.8125	6653.5757	6211.5586	4683.9194	7217.1035	6924.5669	5841.7949
90.37613452	6060.3794	6419.4624	3434.1968	6228.5933	6429.6455	7078.7129	5893.5366	6727.7393	6999.2373	7528.4551	6723.9414	6228.5869	7859.9961	6242.0527	6659.0811	5335.3984	5007.0977	1119.908	6566.7515	8688.877	5339.5054	6617.4297	6085.4575	4603.5557	7145.8457	6891.7983	5807.0327
90.45939643	6010.0322	6361.2393	3378.698	6134.6719	6375.8091	6991.772	5790.606	6647.8892	6909.8306	7463.8755	6617.1318	6168.2837	7813.0195	6165.1226	6577.0366	5319.2817	4938.5806	1043.3357	6517.9688	8676.0244	5273.9004	6503.8838	6102.5884	4609.5708	7077.0195	6853.2002	5746.7686
90.53947381	5926.5327	6311.0469	3350.2334	6099.3447	6299.374	6936.3789	5744.7534	6652.2085	6883.8989	7395.5493	6560.7158	6065.4961	7731.0903	6126.8506	6497.6875	5237.1689	4894.3301	1023.5182	6443.0835	8542.7148	5224.7803	6471.6411	6009.2725	4494.2471	7009.0928	6744.4189	5677.4419
90.62216548	5897.3652	6230.8076	3309.4219	6029.3535	6271.9937	6907.2178	5679.9312	6548.8574	6845.999	7328.1514	6571.5283	6054.8853	7707.7959	6059.0215	6496.8628	5118.2544	4827.9443	965.2491	6359.0503	8492.4648	5158.8125	6444.0967	5888.1162	4477.9292	6920.4985	6701.8867	5629.2559
90.70116905	5819.0122	6203.9644	3233.8865	5989.2539	6243.5962	6827.4834	5625.3555	6512.6934	6793.4082	7279.9106	6481.2051	5986.2754	7656.6885	6004.3882	6477.0781	5047.5293	4778.96	968.2257	6298.2178	8387.7285	5107.9292	6392.4355	5892.4155	4375.4287	6859.894	6640.4673	5558.7197
90.78462024	5776.2725	6164.1025	3195.3704	5924.9458	6144.4727	6734.7852	5567.0781	6460.6504	6739.061	7219.4414	6431.5088	5906.916	7573.3091	5941.7788	6360.8784	4968.9385	4740.0176	924.7245	6224.5679	8371.5713	5079.1475	6350.1177	5833.1221	4313.2109	6829.2207	6620.4189	5488.8306
90.86512619	5735.0938	6078.4551	3141.1021	5892.7046	6131.2412	6702.875	5497.6309	6396.4473	6698.0693	7139.7046	6406.4834	5887.1157	7505.3916	5865.5776	6336.1816	4932.7842	4674.5698	898.9733	6164.1665	8305.793	5002.1846	6298.1895	5751.1689	4251.0854	6773.9082	6551.9712	5452.5522
90.94858452	5668.7915	6017.709	3091.1494	5843.9854	6031.4844	6621.418	5496.9736	6313.0029	6609.5049	7097.9263	6304.5337	5799.3428	7440.4014	5806.3218	6250.0503	4858.7534	4609.6572	853.595	6115.0195	8195.2031	4959.1392	6247.6094	5750.7451	4197.7002	6707.2192	6482.4946	5385.751
91.02747262	5611.3027	5993.2632	3049.5022	5796.9746	5987.9517	6553.6816	5423.5898	6293.0039	6607.6548	7040.3438	6285.3398	5815.1948	7368.4106	5791.2246	6252.2388	4778.4814	4613.7026	838.806	6059.1353	8229.0107	4919.0527	6181.1816	5644.9668	4149.5215	6624.5889	6461.9614	5335.4517
91.11045119	5592.2959	5916.5806	2996.4756	5721.8438	5928.6216	6515.8906	5359.3848	6206.3042	6581.0293	6981.874	6248.8926	5743.0605	7337.2729	5730.3701	6189.1719	4697.3716	4528.7715	785.345	5998.3462	8154.2715	4862.252	6138.7754	5631.1763	4113.6235	6556.2856	6385.7959	5279.7241
91.18960833	5527.228	5858.2764	2950.7344	5689.0459	5899.0708	6456.1709	5354.251	6164.3965	6485.1572	6949.3169	6177.1787	5671.0439	7285.2676	5666.0029	6104.3638	4676.041	4468.7329	743.5769	5981.2173	8057.2031	4769.6729	6116.5039	5561.498	4055.7739	6547.9209	6314.9458	5235.5049
91.2684881	5424.7866	5806.2256	2915.7317	5634.2129	5855.5215	6390.6421	5297.6904	6117.3696	6374.4111	6895.2285	6122.98	5628.9546	7204.6787	5625.1309	6056.8232	4648.3267	4407.0225	694.4811	5936.9937	7971.0923	4707.6987	6067.9111	5517.0718	3988.6506	6447.6553	6269.0425	5174.2505
91.34996905	5399.2578	5735.8711	2850.8862	5608.5	5753.6836	6342.4863	5229.1875	6048.0771	6426.7109	6814.1675	6094.2598	5611.7178	7224.4751	5575.1133	6029.5039	4603.0088	4352.2866	695.0773	5876.1494	7956.6353	4626.3066	5995.2349	5444.9014	3960.145	6384.3071	6204.6709	5109.1206
91.42764762	5346.5894	5713.1055	2826.8906	5550.6201	5705.0811	6297.1333	5197.1689	6013.0107	6322.2988	6796.2207	5987.9194	5572.2119	7116.2456	5506.4941	5933.9541	4570.9209	4265.7803	650.9162	5828.6948	7902.2144	4608.9644	5911.4639	5466.7256	3912.6812	6347.5635	6189.292	5083.8335
91.5107369	5290.9082	5680.251	2794.9844	5490.2104	5720.1343	6230.0957	5139.646	5946.9438	6270.2568	6748.9561	5971.3252	5493.4844	7051.2271	5504.2217	5856.0356	4467.8149	4273.7979	555.1411	5789.1216	7923.6909	4512.8159	5881.583	5373.939	3880.5024	6281.1611	6153.3784	5031.1074
91.58888452	5200.3472	5623.5913	2705.7202	5427.8154	5567.0615	6160.5493	5065.1255	5927.042	6245.6143	6665.6572	5915.4116	5443.1089	7093.6494	5400.6406	5851.0518	4435.6704	4165.4048	556.4841	5706.1216	7740.4727	4478.1304	5817.9634	5318.6938	3776.2729	6219.3418	6035.2598	4948.4248
91.67165238	5178.207	5572.2627	2682.9597	5379.1089	5597.1069	6127.0903	5011.709	5862.6631	6144.7749	6605.7637	5859.6196	5354.6035	6929.8359	5362.4048	5794.3359	4361.9995	4138.8726	524.5349	5637.5693	7703.626	4428.7979	5799.0405	5293.9014	3731.0803	6166.2236	6007.8901	4919.959
91.74685	5137.3184	5488.8638	2619.2905	5346.9609	5532.2485	6064.0981	4959.0259	5824.6094	6086.5938	6570.5449	5808.3823	5313.3452	6872.624	5298.7871	5745.9502	4340.2627	4095.7622	485.1182	5595.3979	7680.2197	4381.6572	5727.417	5221.6362	3681.0757	6106.5918	5988.1533	4885.2627
91.83269405	5065.0771	5445.6836	2567.5771	5316.7734	5409.8472	6017.2085	4918.291	5778.562	6089.9214	6481.8301	5750.6831	5248.0938	6890.8457	5254.8516	5705.71	4308.5859	4052.2529	496.8554	5552.6255	7549.5771	4337.9023	5646.9053	5118.8984	3662.1104	6075.9312	5912.3643	4806.8574
91.91283571	5047.6626	5391.7407	2522.8752	5242.2915	5403.3047	5973.3633	4857.7007	5693.9116	5996.458	6451.8105	5769.5312	5214.4463	6762.5068	5201.7402	5653.7173	4203.1157	3981.4255	434.1819	5470.625	7507.7964	4281.4385	5628.835	5076.7847	3585.9224	5990.8735	5883.6108	4764.3066
91.98870238	4977.5488	5345.3853	2494.7917	5207.5571	5336.8105	5927.3276	4821.9785	5646.2373	5959.9712	6387.6387	5649.8701	5150.4995	6746.5264	5108.5586	5587.6465	4125.3535	3954.8196	394.0233	5385.0117	7496.7539	4272.8071	5604.9785	5066.0981	3556.9131	5937.4878	5854.9976	4734.4868
92.07297381	4930.272	5287.4292	2447.7722	5158.272	5315.2896	5841.1704	4743.2183	5593.5127	5891.9595	6339.1177	5634.6748	5098.6294	6659.6323	5099.7388	5542.2373	4081.7683	3915.3315	355.0715	5356.3286	7431.9985	4173.1079	5523.5684	4967.207	3480.1328	5897.0078	5793.8457	4657.939
92.15092024	4869.9912	5228.3975	2410.5613	5110.1992	5243.5039	5794.1504	4714.7148	5565.2417	5797.6528	6280.6504	5583.1724	5057.5811	6606.0762	5012.999	5492.5405	4045.3271	3793.2664	354.9879	5300.0557	7341.0752	4112.3394	5475.8018	4971.0479	3414.7209	5839.7979	5730.0088	4615.2183
92.2375119	4815.3428	5184.4307	2347.8533	5061.8867	5242.3843	5752.5186	4648.8071	5512.2441	5739.8164	6236.2241	5527.8569	5000.9922	6497.7935	5003.8647	5479.4194	3953.6726	3775.2881	331.0633	5215.5615	7342.0234	4110.5728	5419.8789	4849.0117	3347.1125	5783.8438	5672.7598	4584.9331
92.31944048	4769.623	5147.6118	2325.5774	5003.7983	5202.3115	5691.1875	4624.479	5493.186	5728.7954	6194.2363	5470.4424	4962.2456	6460.1948	4939.8604	5366.127	3855.4736	3740.2705	269.5654	5158.7021	7273.1328	4044.1147	5416.6821	4850.7612	3320.3403	5723.0928	5636.4756	4511.8364
92.40176429	4713.8223	5082.9702	2271.6843	4959.1836	5082.3262	5640.4678	4569.1118	5365.645	5704.397	6142.9141	5426.9121	4944.9707	6431.9619	4887.7427	5332.0664	3852.5447	3683.6001	245.9699	5166.9824	7206.415	3988.6177	5346.25	4816.1211	3287.1519	5684.6357	5579.0503	4466.6348
92.48290714	4672.6392	5021.4351	2227.3674	4915.2261	5055.0581	5558.7261	4514.6875	5371.5986	5636.0059	6046.3228	5410.729	4899.1104	6366.3428	4817.8594	5318.6934	3814.4492	3624.6929	215.8558	5074.9346	7152.6035	3954.2222	5276.4453	4722.8975	3221.8208	5630.1182	5545.0127	4425.748
92.56574643	4609.6929	4987.1416	2196.8352	4872.5737	4983.5728	5532.3599	4510.9839	5312.8027	5613.5928	6026.499	5308.0039	4849.8857	6377.8379	4813.8604	5227.5049	3776.5088	3606.6294	199.2981	5042.0044	7098.5229	3925.2361	5267.3691	4697.458	3154.3494	5581.6929	5488.3169	4385.1729
92.66069881	4570.6523	4922.5977	2145.7178	4844.4365	4905.6206	5472.8687	4439.0879	5274.2559	5588.8403	5951.6504	5281.5884	4810.2373	6343.2998	4728.2539	5242.8564	3715.2632	3498.5996	165.3506	4985.168	7000.7075	3879.0693	5192.7305	4646.0469	3106.5083	5524.5322	5416.6689	4329.9873
92.73866548	4531.2388	4846.7925	2092.1328	4794.1646	4912.8789	5399.7969	4354.7686	5208.5112	5528.5103	5922.1099	5203.439	4774.9307	6290.4678	4696.8086	5186.5469	3681.6101	3465.188	168.1385	4950.3965	6948.978	3799.4248	5140.0962	4586.5093	3079.1565	5494.3193	5356.748	4259.0308
92.81872976	4486.7041	4821.3833	2063.2952	4760.6631	4863.8496	5344.0815	4323.2671	5172.6045	5457.2427	5916.9585	5192.7334	4722.0737	6221.9775	4674.1895	5150.3369	3623.7847	3432.5498	88.3628	4895.2217	6859.0039	3735.8889	5133.2544	4581.4185	3055.8699	5406.7949	5324.9111	4223.6743
92.89540714	4441.0791	4762.5156	2028.3994	4720.1064	4811.6611	5319.9624	4283.6514	5151.7139	5445.3389	5839.2778	5158.0386	4679.8374	6192.3999	4611.3721	5100.6724	3563.9119	3391.8516	69.5693	4846.1401	6871.5488	3723.6187	5044.3315	4520.9946	3016.7063	5374.8496	5292.79	4178.5366
92.97382619	4393.29	4729.6123	1973.9474	4662.1992	4760.8994	5246.2129	4238.248	5063.5576	5417.3428	5823.6118	5123.438	4663.1343	6168.9814	4582.7593	5057.2725	3512.1772	3342.6211	46.1595	4789.9819	6742.1543	3662.9697	5034.7842	4467.5088	2947.5898	5312.9556	5241.0869	4138.7788
93.05477143	4359.4604	4686.7778	1929.2366	4614.0869	4722.1343	5229.1396	4166.2471	5033.2578	5337.3057	5791.3887	5084.4058	4592.834	6073.355	4530.6562	5004.4023	3470.136	3296.8267	23.4055	4745.8037	6743.1699	3618.4746	4994.1704	4440.4917	2888.1851	5287.8765	5198.4004	4098.522
93.13034524	4306.8286	4631.2456	1903.2676	4588.3828	4681.6118	5188.4717	4143.0605	4990.7827	5331.0312	5736.8652	5013.9336	4559.9424	6072.1445	4491.0322	4970.603	3418.8477	3273.2961	22.8151	4670.1504	6678.5405	3609.0432	4944.9976	4381.1572	2826.4678	5249.5483	5176.0981	4064.4209
93.21146429	4275.415	4561.1338	1850.8162	4525.2505	4600.7031	5114.6792	4076.0327	4951.3701	5318.168	5647.6323	4963.6094	4479.458	6014.0151	4421.3105	4890.6094	3370.3975	3212.1021	-21.1725	4637.854	6616.3828	3565.5466	4874.5239	4363.376	2784.6001	5187.5249	5109.3857	4027.6472
93.29309286	4236.9609	4544.2461	1810.1692	4494.1587	4642.6738	5096.7568	4059.2986	4880.2163	5167.2368	5642.9761	4931.2568	4418.2188	5895.8291	4384.3389	4859.5181	3345.2886	3160.9409	-55.9601	4598.0596	6565.2285	3484.4644	4870.3057	4317.1108	2777.561	5162.6973	5087.1958	3954.741
93.37115	4190.2803	4494.9688	1775.1163	4465.6636	4593.3862	5047.6318	4005.0334	4834.4346	5129.8232	5583.7866	4892.5127	4391.8418	5873.1841	4334.4453	4866.3496	3281.7212	3128.4927	-86.4848	4573.5889	6540.5801	3434.5481	4850.5601	4263.646	2717.9194	5114.6738	5040.5029	3941.8257
93.45202381	4147.5649	4457.2402	1762.7479	4423.4902	4528.3599	4996.1709	3989.1772	4810.1138	5118.7764	5538.001	4839.9023	4339.1689	5913.1924	4320.6152	4796.8228	3227.054	3115.4023	-109.4512	4498.9189	6468.8018	3388.188	4801.2725	4171.7417	2687.7468	5053.5635	5052.4321	3883.373
93.53099762	4121.3452	4389.2227	1714.1854	4380.064	4472.7163	4936.5479	3944.7236	4766.3213	5065.4019	5495.3794	4813.0972	4329.1216	5803.4097	4256.3076	4751.2437	3199.1624	2999.1646	-134.1057	4505.3506	6424.2612	3361.7026	4770.5156	4180.1104	2646.6001	5031.7617	4962.4644	3841.5986
93.61069643	4068.429	4336.8701	1674.6984	4328.0957	4470.3374	4910.7036	3896.7976	4745.4155	5008.4341	5440.7959	4751.0317	4242.2852	5716.3276	4214.8931	4704.2339	3120.8425	2982.2554	-184.1658	4448.5293	6339.2065	3327.8701	4710.0938	4133.124	2591.8384	4956.0195	4904.0674	3822.3782
93.69305952	4005.3445	4315.4937	1654.512	4285.5093	4349.9717	4883.5166	3866.2378	4713.2217	5008.6562	5402.209	4736.8906	4245.7383	5782.9766	4185.8564	4674.8994	3142.3567	2958.7632	-199.6082	4404.645	6342.6875	3305.6797	4641.8628	4115.5781	2563.0801	4920.271	4903.3408	3777.1675
93.77268214	3995.4658	4258.9033	1608.498	4246.9575	4400.5361	4814.7793	3837.3074	4646.7427	4924.6875	5347.0977	4695.0889	4194.3662	5631.9482	4106.3301	4575.1768	3046.6772	2895.417	-243.0673	4344.4668	6245.8525	3251.9375	4655.1011	4047.8103	2546.7268	4895.4722	4855.4062	3722.1538
93.85308214	3940.9204	4200.9355	1580.9358	4210.2109	4289.4253	4772.3403	3807.042	4599.0259	4922.0166	5326.8369	4634.4736	4156.7559	5640.8584	4076.2739	4525.9824	2998.8574	2879.5203	-275.5717	4300.4053	6274.8979	3199.873	4588.3584	4034.9131	2528.4253	4853.564	4813.3018	3697.917
93.93316786	3923.6123	4196.4072	1524.5649	4194.1465	4303.0229	4726.9292	3747.4668	4568.5327	4870.1665	5260.252	4645.4502	4125.8936	5589.7891	4034.7329	4579.8252	2941.1313	2782.1008	-241.9581	4293.833	6187.7236	3169.5366	4569.9766	3985.7	2448.1499	4800.2651	4793.7998	3639.4626
94.01920833	3865.1909	4130.1572	1489.1318	4161.7441	4225.1777	4696.8838	3695.2026	4531.1162	4861.02	5214.5522	4635.9385	4088.791	5619.1587	4019.6226	4558.7192	2906.7612	2802.3657	-295.9188	4235.9072	6162.4697	3134.5369	4552.6216	3973.9465	2403.5366	4761.3647	4727.7983	3599.4944
