# Supplementary material for: A High Resolution Melting Analysis-Based Genotyping Toolkit for the Peach (Prunus persica) Chilling Requirement
Source: Int J Mol Sci. 2020 Feb 24;21(4):1543. doi: 10.3390/ijms21041543 (PMC7073168; doi:10.3390/ijms21041543)
Supplement: Supplementary file 1 [file ijms-21-01543-s001.zip › PCA_HRM.example.csv variant call.csv]

	x
A1	1
A2	2
A3	3
A4	1
B1	1
B2	1
B3	1
B4	2
C1	2
C2	2
C3	3
C4	3
D1	1
D2	3
D3	3
E1	1
E2	2
E3	3
F1	1
F2	3
F3	3
G1	3
G2	1
G3	3
H1	2
H2	3
H3	2
